# Supplementary material for: A general one-step protocol to generate impermeable fluorescent HaloTag substrates for in situ live cell application and super-resolution imaging
Source: Nat Commun. 2026 Jan 12;17:426. doi: 10.1038/s41467-025-68134-0 (PMC12796469; doi:10.1038/s41467-025-68134-0)
Supplement: Supplementary file 4 — Source Data [file 41467_2025_68134_MOESM4_ESM.xlsx]

## Sheet: Figure 1g
Excitation	Wavel.	TMRd12-HTL			TMRd12-SHTL				Emission	TMRd12-HTL			TMRd12-SHTL
	401	0.029542	0.028813	0.028909	0.02163	0.021207	0.021849
	402	0.032202	0.028715	0.030704	0.023366	0.022558	0.02277
	403	0.028923	0.028587	0.027911	0.022805	0.024169	0.022215
	404	0.029535	0.028564	0.026951	0.022537	0.022105	0.022208
	405	0.030864	0.028919	0.029737	0.019944	0.023047	0.023077
	406	0.029769	0.025741	0.029536	0.022893	0.022095	0.021479
	407	0.028651	0.026971	0.028421	0.022288	0.024817	0.020324
	408	0.031544	0.025696	0.029358	0.022771	0.021491	0.021157
	409	0.027109	0.026737	0.030069	0.023078	0.023366	0.020184
	410	0.026324	0.026133	0.028522	0.020334	0.01995	0.020635
	411	0.028666	0.02753	0.029458	0.021245	0.022553	0.01994
	412	0.029149	0.0275	0.025752	0.021918	0.022857	0.021497
	413	0.029399	0.027477	0.029187	0.022225	0.022638	0.019744
	414	0.028099	0.027764	0.028909	0.020685	0.020713	0.020754
	415	0.029724	0.027613	0.027477	0.018915	0.021322	0.020328
	416	0.027034	0.02833	0.030046	0.021465	0.021162	0.021316
	417	0.026747	0.028383	0.031795	0.020392	0.022862	0.021397
	418	0.028107	0.029206	0.031849	0.020041	0.022488	0.021372
	419	0.026671	0.026586	0.028189	0.021952	0.02211	0.021027
	420	0.028296	0.024541	0.027578	0.020338	0.022454	0.019037
	421	0.025281	0.028594	0.027678	0.019056	0.021342	0.021175
	422	0.027291	0.026103	0.02757	0.019817	0.019427	0.019877
	423	0.027396	0.026443	0.026974	0.019402	0.019098	0.019281
	424	0.026195	0.025145	0.028468	0.020602	0.01993	0.018474
	425	0.024253	0.027575	0.023941	0.018642	0.018888	0.017694
	426	0.025122	0.024895	0.025365	0.018998	0.01835	0.017031
	427	0.026172	0.026632	0.023941	0.018852	0.017363	0.018867
	428	0.02346	0.025318	0.025512	0.018691	0.018175	0.018844
	429	0.024948	0.024669	0.025752	0.01909	0.018799	0.019015
	430	0.0225	0.024141	0.025574	0.017233	0.018036	0.016913
	431	0.023067	0.024473	0.024274	0.017711	0.017512	0.018489
	432	0.02349	0.023129	0.025992	0.018988	0.017013	0.016728
	433	0.0225	0.022616	0.024684	0.017028	0.016181	0.016931
	434	0.020256	0.022397	0.02384	0.017916	0.015981	0.016225
	435	0.02173	0.021038	0.024661	0.016726	0.015687	0.017142
	436	0.021594	0.021801	0.022865	0.015332	0.015991	0.013957
	437	0.021684	0.021031	0.022386	0.016302	0.015902	0.014501
	438	0.01867	0.019543	0.020722	0.012309	0.014042	0.012736
	439	0.020355	0.02054	0.01953	0.01324	0.014356	0.012595
	440	0.021382	0.020781	0.021117	0.012831	0.013129	0.012299
	441	0.019879	0.019838	0.019097	0.012241	0.013289	0.012136
	442	0.017657	0.01783	0.017712	0.012114	0.010746	0.011348
	443	0.018624	0.017951	0.019778	0.013518	0.010825	0.010845
	444	0.020544	0.018849	0.021821	0.01207	0.012476	0.010923
	445	0.018776	0.017369	0.019144	0.011086	0.009758	0.011892
	446	0.018148	0.01823	0.020575	0.011783	0.011259	0.01056
	447	0.017846	0.016833	0.020436	0.011949	0.01086	0.009979
	448	0.019289	0.020729	0.018958	0.011286	0.012072	0.010878
	449	0.017884	0.018607	0.017975	0.01111	0.010451	0.010534
	450	0.020574	0.020102	0.019283	0.01152	0.010651	0.011688
	451	0.018949	0.019762	0.021519	0.01209	0.011459	0.010072
	452	0.019886	0.020155	0.019484	0.011476	0.011199	0.010131
	453	0.017295	0.019053	0.021666	0.012407	0.011528	0.01177
	454	0.021836	0.02362	0.02155	0.013513	0.011479	0.012295
	455	0.022425	0.020238	0.023763	0.013879	0.013044	0.012928
	456	0.02281	0.02325	0.02415	0.014025	0.014475	0.01221
	457	0.0272	0.024578	0.023887	0.015351	0.016659	0.013553
	458	0.026354	0.024473	0.026719	0.015415	0.016101	0.013749
	459	0.025938	0.024963	0.027377	0.016209	0.017323	0.015274
	460	0.029028	0.028474	0.027284	0.017184	0.015916	0.016373
	461	0.026044	0.025952	0.031106	0.016824	0.018739	0.017005
	462	0.030132	0.029515	0.029095	0.017662	0.017133	0.017442
	463	0.030993	0.030444	0.032731	0.018915	0.020893	0.018019
	464	0.031915	0.033312	0.034743	0.019948	0.018679	0.017327
	465	0.033864	0.030912	0.036492	0.021016	0.020479	0.020465
	466	0.034997	0.03341	0.034867	0.021874	0.021576	0.022134
	467	0.036259	0.035924	0.037273	0.023005	0.022957	0.020883
	468	0.040052	0.036317	0.040779	0.02497	0.023476	0.023133
	469	0.039176	0.043171	0.043495	0.026671	0.026029	0.025345
	470	0.04355	0.043042	0.044996	0.025989	0.029225	0.027392
	471	0.047751	0.045586	0.04748	0.028231	0.027909	0.028487
	472	0.049028	0.04773	0.05032	0.030376	0.033463	0.031462
	473	0.048832	0.051044	0.054111	0.031024	0.03111	0.031628
	474	0.055035	0.054396	0.055148	0.034373	0.034695	0.03215
	475	0.058646	0.055913	0.05815	0.039278	0.0364	0.037274
	476	0.058231	0.056887	0.059512	0.039409	0.039238	0.03767
	477	0.063285	0.059959	0.062685	0.04172	0.042579	0.043028
	478	0.065748	0.063243	0.067428	0.046054	0.043217	0.043505
	479	0.07554	0.074573	0.072411	0.052645	0.049066	0.049004
	480	0.080663	0.08028	0.079538	0.055463	0.053254	0.053125
	481	0.085484	0.079231	0.083794	0.056106	0.05498	0.055752
	482	0.083859	0.085436	0.083771	0.056696	0.058116	0.055804
	483	0.086443	0.086206	0.083415	0.059216	0.058166	0.059268
	484	0.08574	0.087685	0.093652	0.06046	0.059791	0.061539
	485	0.090213	0.090788	0.096778	0.064857	0.059128	0.062087
	486	0.097459	0.095272	0.100152	0.064379	0.067575	0.064836
	487	0.094648	0.097521	0.10173	0.065963	0.069345	0.064903
	488	0.098494	0.102269	0.097799	0.06863	0.066822	0.069946
	489	0.104138	0.105304	0.103928	0.070487	0.070118	0.069839
	490	0.111218	0.107327	0.109956	0.076625	0.073544	0.074149
	491	0.115517	0.11323	0.119388	0.084171	0.080849	0.078134
	492	0.121569	0.123858	0.123853	0.083055	0.082908	0.083122
	493	0.124478	0.132871	0.127203	0.084722	0.08759	0.086981
	494	0.142913	0.141582	0.147554	0.096325	0.09684	0.09471
	495	0.141168	0.151479	0.154874	0.102384	0.102889	0.100079
	496	0.14892	0.146217	0.155957	0.105226	0.102415	0.102899
	497	0.160072	0.157004	0.156646	0.112558	0.108384	0.111546
	498	0.169312	0.16444	0.172137	0.118584	0.117509	0.118746
	499	0.181099	0.180579	0.179937	0.127339	0.130802	0.1312
	500	0.185942	0.192317	0.192148	0.142915	0.135081	0.137061
	501	0.201884	0.193766	0.200466	0.144836	0.145572	0.146441
	502	0.202375	0.199669	0.212785	0.147926	0.154303	0.148106
	503	0.214434	0.217409	0.221428	0.164911	0.15734	0.156361
	504	0.228759	0.221319	0.231038	0.169537	0.161274	0.163765
	505	0.232076	0.237156	0.244154	0.178419	0.182895	0.175671
	506	0.253632	0.245082	0.259374	0.19574	0.193316	0.193794
	507	0.270058	0.266807	0.276862	0.209376	0.207198	0.205268
	508	0.275687	0.287339	0.27793	0.219067	0.212638	0.220757
	509	0.290413	0.290585	0.292152	0.228139	0.21939	0.221175
	510	0.286575	0.303999	0.310715	0.232361	0.237456	0.233729
	511	0.305403	0.307147	0.312162	0.244334	0.237954	0.243764
	512	0.318346	0.322297	0.316441	0.249409	0.245778	0.247534
	513	0.328561	0.322433	0.333736	0.261548	0.271881	0.26108
	514	0.334386	0.339033	0.35243	0.273004	0.278872	0.269386
	515	0.347775	0.339878	0.349273	0.284523	0.27433	0.283188
	516	0.347102	0.348567	0.385688	0.284733	0.29066	0.287125
	517	0.361813	0.370337	0.382833	0.2985	0.299232	0.297126
	518	0.371015	0.376459	0.381169	0.30259	0.297217	0.298787
	519	0.390395	0.386914	0.405721	0.315021	0.30712	0.306694
	520	0.404925	0.384611	0.410047	0.319263	0.312954	0.313502
	521	0.404282	0.411568	0.421375	0.32659	0.32542	0.325812
	522	0.423194	0.418807	0.431906	0.331294	0.336704	0.330319
	523	0.430795	0.419909	0.454099	0.336032	0.345111	0.333416
	524	0.458516	0.448797	0.465048	0.353032	0.357502	0.350677
	525	0.460481	0.463306	0.469064	0.37201	0.368442	0.3651
	526	0.484923	0.488458	0.508937	0.37667	0.388991	0.375896
	527	0.488126	0.481083	0.493191	0.370796	0.379512	0.378579
	528	0.48187	0.47124	0.50041	0.383417	0.377408	0.381513
	529	0.489078	0.491357	0.507328	0.37767	0.377926	0.381672
	530	0.509735	0.508553	0.520823	0.393075	0.391439	0.393697
	531	0.506033	0.522676	0.528986	0.401893	0.399318	0.404376
	532	0.521318	0.520374	0.519066	0.400953	0.408652	0.411498
	533	0.531926	0.528247	0.553291	0.421179	0.420226	0.405837
	534	0.556285	0.551452	0.569069	0.438105	0.441343	0.437784
	535	0.57967	0.58801	0.586634	0.46383	0.460127	0.467595
	536	0.634787	0.627701	0.638129	0.499583	0.503343	0.496433
	537	0.655565	0.655676	0.673352	0.531782	0.525767	0.538962
	538	0.697929	0.691079	0.709194	0.578948	0.560273	0.570124
	539	0.697861	0.685485	0.735882	0.582146	0.585768	0.58818
	540	0.734264	0.71571	0.736486	0.60108	0.604686	0.598296
	541	0.743353	0.722127	0.74776	0.622555	0.619211	0.621662
	542	0.75659	0.754797	0.759158	0.648338	0.656844	0.637398
	543	0.78617	0.782901	0.790667	0.681293	0.662897	0.682757
	544	0.805686	0.778002	0.817115	0.690468	0.696425	0.702874
	545	0.808369	0.807524	0.810669	0.727021	0.725256	0.719639
	546	0.815267	0.815775	0.82712	0.725938	0.7294	0.728012
	547	0.882889	0.845721	0.865175	0.772626	0.756257	0.760277
	548	0.868088	0.897595	0.928401	0.845444	0.839479	0.834056
	549	0.934735	0.934364	0.966085	0.889494	0.88113	0.879793
	550	0.958248	0.940766	0.964034	0.926271	0.913696	0.916615
	551	0.966786	0.948631	0.983325	0.931741	0.910011	0.926791			0.266475	0.232725	0.269621	0.170704	0.170964	0.169814
	552	0.959102	0.952293	0.986366	0.954297	0.951393	0.951315			0.277833	0.262293	0.277305	0.161813	0.176094	0.178288
	553	0.982403	0.976637	1	0.94872	0.954499	0.940481			0.294143	0.290973	0.278926	0.183795	0.190384	0.189333
	554	0.993563	0.969247	0.992641	0.996027	0.98338	0.962333			0.308043	0.306978	0.318602	0.229978	0.203216	0.211082
	555	0.993223	1	0.993438	0.981719	1	0.999171			0.378038	0.339956	0.371991	0.236925	0.241327	0.234415
	556	0.953896	0.972538	0.993106	0.999186	0.995083	0.993995			0.381851	0.363793	0.349902	0.245531	0.291634	0.245178
	557	1	0.965223	0.977119	0.994779	0.992979	1			0.411978	0.402812	0.403196	0.29183	0.316092	0.308346
	558	0.961399	0.970779	0.981901	0.996007	0.990735	0.985762			0.428685	0.417417	0.434952	0.31879	0.349603	0.325626
	559	0.946295	0.952851	0.965969	0.979983	0.994156	0.979202			0.505085	0.447654	0.425144	0.350806	0.335737	0.366027
	560	0.947292	0.936078	0.945873	0.999639	0.973079	0.969545			0.460347	0.495843	0.500118	0.400461	0.376155	0.419189
	561	0.926991	0.926574	0.933632	1	0.945803	0.960446			0.524878	0.522701	0.487271	0.441939	0.43875	0.45048
	562	0.914373	0.894266	0.918288	0.935777	0.953966	0.978588			0.610143	0.538349	0.514839	0.470402	0.453319	0.522798
	563	0.882345	0.897957	0.88568	0.941593	0.93049	0.950157			0.562946	0.567371	0.548925	0.520058	0.476199	0.49308
	564	0.86573	0.853873	0.855239	0.911387	0.923908	0.907647			0.61072	0.584857	0.576179	0.566227	0.523629	0.516584
	565	0.798607	0.789098	0.801825	0.840671	0.850813	0.845563			0.699056	0.658223	0.634275	0.587821	0.555112	0.618539
	566	0.74259	0.749015	0.761827	0.795207	0.811441	0.796475			0.710777	0.672516	0.664772	0.589001	0.640813	0.629635
	567	0.721057	0.704455	0.730009	0.774361	0.777518	0.770152			0.746451	0.672734	0.673589	0.656025	0.683113	0.622826
	568	0.675323	0.657714	0.717288	0.742757	0.727944	0.735305			0.740227	0.738704	0.718224	0.717321	0.661373	0.694821
	569	0.657605	0.650656	0.660894	0.705351	0.698141	0.709268			0.804394	0.70979	0.739227	0.773535	0.696237	0.672649
	570	0.644949	0.624885	0.637634	0.696542	0.671708	0.680193			0.803569	0.752483	0.762954	0.783347	0.752986	0.770599
	571	0.558355	0.556736	0.572465	0.61589	0.612186	0.607827			0.787193	0.85017	0.773109	0.785861	0.770776	0.791914
	572	0.504333	0.510946	0.507312	0.562734	0.537889	0.544882			0.877377	0.820976	0.835677	0.829931	0.763379	0.812825
	573	0.488353	0.489538	0.496348	0.549908	0.545468	0.541663			0.91003	0.871656	0.855341	0.869243	0.82612	0.897742
	574	0.407826	0.415682	0.41209	0.45039	0.442699	0.441891			0.922907	0.891648	0.902354	0.87098	0.839098	0.862335
	575	0.408098	0.409899	0.41038	0.42738	0.437733	0.43331			0.941214	0.890138	0.895332	0.928232	0.85645	0.902847
	576	0.356698	0.34748	0.357452	0.391168	0.382898	0.385738			0.939415	0.898172	1	0.898537	0.909726	0.981025
	577	0.327911	0.330631	0.328698	0.340015	0.337891	0.335936			0.995114	1	0.901425	0.886845	0.932261	0.948937
	578	0.291403	0.294028	0.284376	0.302931	0.302752	0.315016			0.980405	0.94113	0.961962	0.923345	0.929676	0.975053
	579	0.287474	0.281874	0.282457	0.302244	0.303071	0.304356			0.980141	0.919986	0.925498	0.939638	0.919416	0.929942
	580	0.241128	0.246388	0.271198	0.263566	0.258987	0.26485			0.986117	0.889515	0.960608	0.947933	0.939194	0.94359
	581	0.225669	0.23268	0.234412	0.238655	0.240846	0.246631			1	0.922228	0.923829	1	0.998993	1
	582									0.952869	0.900694	0.889286	0.949489	1	0.976072
	583									0.933224	0.928783	0.872235	0.993584	0.918024	0.962273
	584									0.973785	0.918927	0.91909	0.922114	0.886515	0.960537
	585									0.948792	0.88296	0.970905	0.940156	0.962035	0.962071
	586									0.930104	0.889936	0.932662	0.918562	0.902515	0.993483
	587									0.999274	0.863404	0.93622	0.97488	0.91426	0.898559
	588									0.905012	0.878865	0.81628	0.892432	0.861699	0.900829
	589									0.935503	0.87941	0.824199	0.879729	0.850591	0.932777
	590									0.913563	0.831081	0.801511	0.8287	0.890982	0.871716
	591									0.923171	0.772849	0.847438	0.869101	0.829288	0.851319
	592									0.876453	0.737598	0.812328	0.776283	0.859525	0.852429
	593									0.790313	0.738797	0.767299	0.817604	0.74262	0.79375
	594									0.804543	0.784511	0.738393	0.773328	0.793788	0.800206
	595									0.812203	0.735372	0.753428	0.716426	0.754113	0.744603
	596									0.756438	0.721561	0.749225	0.711086	0.69959	0.805593
	597									0.699567	0.680052	0.706605	0.682156	0.722881	0.723843
	598									0.702935	0.699359	0.632606	0.703426	0.717194	0.727293
	599									0.671537	0.65802	0.676659	0.623168	0.664223	0.676109
	600									0.664999	0.614704	0.579233	0.647406	0.640163	0.634508
	601									0.612817	0.541432	0.591703	0.552125	0.602105	0.588488
	602									0.605603	0.621555	0.586208	0.600251	0.56528	0.63484
	603									0.568905	0.557033	0.565473	0.640406	0.589499	0.595095
	604									0.581831	0.582895	0.529308	0.571062	0.548352	0.519368
	605									0.578364	0.500654	0.488483	0.548185	0.548617	0.520619
	606									0.531399	0.485535	0.495536	0.491737	0.523536	0.520629
	607									0.525505	0.507847	0.516162	0.506552	0.480202	0.473197
	608									0.522435	0.461713	0.480375	0.450584	0.42731	0.469828
	609									0.508023	0.484352	0.446745	0.467188	0.447314	0.436267
	610									0.484284	0.430137	0.443911	0.425581	0.420417	0.445941
	611									0.411351	0.463146	0.411966	0.43525	0.436735	0.44123
	612									0.423881	0.400009	0.387688	0.430234	0.449938	0.409383
	613									0.435106	0.396958	0.4256	0.396547	0.407081	0.389561
	614									0.409056	0.39034	0.385515	0.384558	0.393945	0.389178
	615									0.388669	0.394389	0.38931	0.367293	0.365219	0.367066
	616									0.388487	0.389718	0.341321	0.382186	0.363071	0.399952
	617									0.383898	0.352396	0.388444	0.35008	0.360049	0.360953
	618									0.384608	0.32683	0.363615	0.347941	0.348052	0.359299
	619									0.380283	0.328154	0.309738	0.310223	0.31006	0.372443
	620									0.346672	0.352085	0.318665	0.288486	0.326073	0.345549
	621									0.333548	0.34855	0.311895	0.322731	0.302862	0.319755
	622									0.313689	0.280338	0.304275	0.295395	0.29182	0.326131
	623									0.353193	0.287516	0.352373	0.278648	0.267826	0.333565
	624									0.33642	0.268194	0.28324	0.300553	0.265984	0.308871
	625									0.292525	0.296297	0.310745	0.305621	0.260297	0.325697
	626									0.286945	0.259007	0.272865	0.287773	0.304426	0.29721
	627									0.30243	0.247812	0.268661	0.264261	0.336294	0.250656
	628									0.264626	0.278423	0.27869	0.287125	0.304267	0.259997
	629									0.273689	0.247999	0.240353	0.240775	0.289235	0.2419
	630									0.241729	0.292062	0.260742	0.265116	0.271803	0.268319
	631									0.28442	0.260829	0.214201	0.249601	0.258865	0.271133
	632									0.276512	0.241943	0.27351	0.249187	0.223657	0.261086
	633									0.243001	0.233457	0.264253	0.246698	0.238875	0.268369
	634									0.208597	0.235216	0.258238	0.227852	0.236767	0.234657
	635									0.24026	0.26838	0.240463	0.236484	0.230033	0.244775
	636									0.23752	0.252343	0.22856	0.23616	0.214484	0.263184
	637									0.214755	0.217575	0.217224	0.226206	0.241606	0.254903
	638									0.218172	0.180597	0.210171	0.218584	0.219136	0.218406
	639									0.233624	0.198985	0.204645	0.17375	0.213874	0.227959
	640									0.205543	0.195061	0.195828	0.207541	0.2106	0.204061
	641									0.220747	0.194921	0.203605	0.19655	0.184366	0.217669
	642									0.178635	0.195902	0.197308	0.182746	0.210666	0.21084
	643									0.192089	0.172967	0.18065	0.195733	0.191166	0.19933
	644									0.207789	0.206739	0.149146	0.160607	0.190198	0.177481
	645									0.189646	0.179522	0.191104	0.15782	0.171136	0.188426
	646									0.162886	0.195326	0.149587	0.201436	0.158543	0.17515
	647									0.184991	0.141329	0.164764	0.166479	0.157509	0.182272
	648									0.181871	0.149254	0.164071	0.149668	0.16708	0.168281
	649									0.170232	0.188288	0.136771	0.162331	0.192253	0.152726
	650									0.181986	0.154828	0.143021	0.168734	0.141111	0.152837
	651									0.170662	0.174244	0.180036	0.152104	0.170288	0.164962
	652									0.151892	0.126008	0.154546	0.15795	0.157178	0.158617
	653									0.121154	0.136689	0.123262	0.11668	0.137943	0.133378
	654									0.139214	0.143478	0.1286	0.129344	0.130334	0.125106
	655									0.136473	0.145222	0.095033	0.11458	0.117343	0.122705
	656									0.114352	0.125432	0.113217	0.153167	0.118642	0.113768
	657									0.120873	0.104771	0.084752	0.122902	0.112491	0.122221
	658									0.132973	0.126304	0.130788	0.134671	0.122659	0.130926
	659									0.099033	0.130165	0.122758	0.111392	0.101555	0.115331
	660									0.111661	0.076028	0.093222	0.106194	0.092978	0.122009
	661									0.084753	0.110236	0.142344	0.090524	0.108594	0.093834
	662									0.11526	0.081307	0.103661	0.093362	0.10984	0.123199
	663									0.100271	0.088422	0.108903	0.11506	0.082307	0.095993
	664									0.109251	0.09848	0.095237	0.116965	0.08578	0.086299
	665									0.130926	0.093109	0.087916	0.089746	0.087212	0.088639
	666									0.118727	0.09082	0.090341	0.077744	0.101966	0.10023
	667									0.082739	0.068352	0.064237	0.098029	0.084203	0.076887
	668									0.099115	0.087457	0.083429	0.081399	0.071305	0.090808
	669									0.089772	0.071731	0.056963	0.110848	0.084415	0.073236
	670									0.106098	0.090851	0.06959	0.066013	0.081684	0.072812
	671									0.059727	0.077726	0.067275	0.075151	0.060832	0.066437
	672									0.053288	0.067652	0.06537	0.091716	0.074367	0.076242
	673									0.108838	0.074549	0.074219	0.058185	0.068786	0.072873
	674									0.065769	0.08084	0.055877	0.070783	0.052295	0.066416
	675									0.067733	0.072681	0.064032	0.051082	0.086032	0.082163
	676									0.057267	0.072463	0.060647	0.056124	0.063947	0.060112
	677									0.05763	0.082147	0.047768	0.052663	0.058698	0.078945
	678									0.075393	0.051895	0.054475	0.057368	0.05895	0.068182
	679									0.042476	0.082708	0.062426	0.059844	0.060408	0.059769
	680									0.042211	0.054542	0.037786	0.041762	0.039503	0.057035
	681									0.061757	0.044811	0.052476	0.062864	0.071822	0.04723
	682									0.044341	0.052969	0.025348	0.074659	0.069144	0.066638
	683									0.044275	0.04453	0.048225	0.057861	0.042817	0.042327
	684									0.032884	0.067216	0.038385	0.038613	0.030052	0.051487
	685									0.063821	0.061502	0.037377	0.042657	0.040471	0.066205
	686									0.062979	0.048158	0.065795	0.05926	0.035632	0.047311
	687									0.054196	0.042615	0.032543	0.041023	0.041465	0.041803
	688									0.045381	0.065316	0.070078	0.046053	0.039026	0.048188
	689									0.062236	0.054153	0.037172	0.055113	0.029972	0.037828
	690									0.05248	0.034161	0.048618	0.031652	0.028129	0.040401
	691									0.035608	0.035702	0.046524	0.039261	0.038668	0.047815
	692									0.022402	0.025083	0.066976	0.035061	0.036878	0.039695
	693									0.039999	0.043596	0.031929	0.042449	0.035924	0.030454
	694									0.032257	0.042833	0.035834	0.034387	0.043109	0.039765
	695									0.04586	0.01462	0.033252	0.03799	0.011122	0.035195
	696									0.038051	0.027279	0.032386	0.019222	0.027732	0.034701
	697									0.036549	0.035064	0.042132	0.035593	0.041743	0.039967
	698									0.031481	0.024476	0.021601	0.056111	0.031523	0.018521
	699									0.036747	0.025395	0.029804	0.01256	0.011785	0.043639
	700									0.035047	0.028711	0.043313	0.023331	0.028819	0.034681
	701									0.036912	0.045231	0.033898	0.024186	0.022151	0.03114
	702									0.031564	0.018279	0.02771	0.021996	0.030423	0.029234
	703									0.029071	0.022826	0.023648	0.033506	0.021462	0.038676
	704									0.040577	0.034207	0.033409	0.024666	0.019566	0.018965
	705									0.037655	0.008019	0.034338	0.012547	0.016332	0.029415
	706									0.024234	0.020848	0.039251	0.035541	0.01946	0.030454
	707									0.004622	0.033273	0.022184	0.005431	0.007715	0.016453
	708									0.020322	0.025301	0.0239	0.012651	0.023105	0.022404
	709									0.028741	0.013079	0.022436	0.028904	0.026592	0.024059
	710									0.025291	0.021642	0.021459	0.025003	0.039344	0.017774
	711									0.020388	0.016177	0.021948	0.025223	0.009478	0.019156
	712									0.028807	0.018637	0.021145	0.025431	0.020361	0.022354
	713									0.006323	0.006103	0.021633	0.019987	0.018452	0.023776
	714									0.011968	0.021938	0.028607	0.011121	0.01828	0.012216
	715									0.019892	0.014371	0.012092	0.014517	0.021713	0.018844
	716									0.036615	0.00545	0.023459	0.026805	0.029747	0.027922
	717									0.019298	0.012316	0.013036	0.020907	0.006721	0.015757
	718									0.006141	0.012082	0.016563	0.027867	0.019261	0.015918
	719									0.01428	0.012939	0.018909	0.005301	0.006562	0.0196
	720									0.040544	0.020568	0.012344	0.008049	0.011745	0.017643
	721									0.019876	0.016566	0.017791	0.013649	0.009239	0.016624
	722									0.019496	0.014698	0.027553	0.010006	0.016835	0.022788
	723									0.021246	0.018777	0.012249	0.013376	0.008431	0.021123
	724									0.017086	0.008937	0.007195	0.008503	0.011268	0.009815
	725									0.023821	0.019447	0.010281	0.009527	0.019712	0.016412
	726									0.011539	0.014433	0.008439	0.008127	0.011413	0.01493
	727									0.002014	0.0194	0.021113	0.014361	0.012275	0.014455
	728									0.012348	0.014978	0.002598	0.021361	0.020136	0.003773
	729									0.010334	0.014651	0.007337	0.009268	0.011493	0.012145
	730									0.021064	-0.0007	0.012643	0.004537	0.016172	0.010774
	731									0.018258	0.014387	0.00244	0.005586	0.013773	0.020861
	732									-9.9e-05	0.008486	0.010974	0.013519	0.016159	0.017028
	733									0.003004	0.009062	0.000157	0.013208	0.01437	0.014102
	734									0.004837	0.00492	0.008659	0.00792	0.011122	0.01501
	735									0.023689	0.003145	0.005558	0.008503	0.01083	0.007999
	736									-0.00089	0.005309	0.014359	0.001374	0.011122	0.007646
	737									0.007346	0.013686	0.012092	0.002463	0.003195	0.010501
	738									0.005563	0.001619	0.009415	0.005716	0.004255	0.008342
	739									0.003104	0.00274	0.005589	0.012223	0.009491	0.019933
	740									0.016673	0.014169	0.004834	0.008153	0.009147	0.01838
	741									0.015782	0.014542	0.010911	0.006338	0.00737	0.000676
	742									0.002526	0.005948	0.02338	0.002774	0.009717	0.007384
	743									0.00865	0.003877	0.009179	0.008762	0.016623	0.005901
	744									0.004011	0.004188	0.002598	0.012715	0.01038	0.007949
	745									-0.00104	0.000841	0.013524	-0.00064	0.001949	0.017613
	746									0.013949	0.003846	0.004676	0.008697	0.007225	0.004903
	747									0.001007	0.006321	0.017571	0.008218	0.002545	0.0034
	748									0.007957	0.001915	0.000583	0.009125	0.002134	0.01148
	749									0.016244	0.019821	0.002645	0.007647	0.006138	0.00924
	750									0.010004	0.003052	0.002944	0.00617	0.007225	0.009593
	751									0.004853	0.014324	0.018311	0.007531	0.004931	0.007404
	752									0.008469	-0.00083	0.014563	0.004135	-0.00056	0.005286
	753									0.007032	-0.00079	-0.00071	0.00197	0.001418	0.003036
	754									0.011754	0.003114	-0.0008	0.009423	0.011957	0.001049
	755									0.002773	0.006088	0.003385	0.001465	0.005594	0.007556
	756									0.005992	0.001853	0.000724	0.004731	0.007423	0.00925
	757									0.001552	0.005994	0.004361	0.003513	0.004958	0.004792
	758									0.009773	-0.00093	0.00307	0.004329	0.005634	0.005528
	759									0.003549	0.001713	0.00529	0.006844	0.00452	0.017956
	760									0.002476	0.00682	-0.00098	-0.0001	0.006257	0.00234
	761									-0.00144	0.001526	-0.0009	0.010641	0.002731	0.003793
	762									-0.00137	0.007629	0.000819	-0.00017	0.004547	0.001594
	763									0.008304	0.00587	0.000362	0.008218	0.008139	0.010168
	764									-0.00129	0.020755	0.006376	0.00048	0.000411	0.00118
	765									0.007346	0.00559	0.002188	-0.00082	-0.00036	0.016584
	766									0.017796	0.005185	-0.00085	-0.00076	0.003248	0.007778
	767									0.004243	0.006539	0.002519	-3.9e-05	-0.0008	0.004217
	768									-0.00145	-0.00103	0.00126	0.00175	0.004401	0.00694
	769									0.002163	-0.0009	-0.00115	0.000713	0.001591	0.003853
	770									0.002625	0.00998	-0.00102	0.007233	-0.0007	0.013346
	771									-0.00147	-0.00098	0.003983	0.003798	0.00346	-0.00061
	772									0.003203	-0.00106	0.00063	-0.00095	0.00851	0.004519
	773									0.00936	0.000841	-0.00096	0	0.004242	0.002835
	774									-0.00175	0.01121	0.004062	0.005457	-0.00089	0.00119
	775									-0.00154	-0.00114	-0.00105	0.00013	0.003712	-0.0007
	776									-0.0016	-0.00086	-0.00109	0.007531	-0.00086	-0.00067
	777									0.002608	0.005776	0.005636	0.00464	-0.00099	-0.0006
	778									0.003467	0.014869	0.012202	0.003409	0.004573	0.005669
	779									-0.00191	-0.00134	-0.0015	-0.00117	0.003791	0.000686
	780									-0.00152	-0.0002	0.010391	-0.00092	0.005766	-0.0001
	781									0.016475	0.000125	0.001149	0.003888	-0.00097	0.004822
	782									-0.00183	-0.00137	0.011493	-0.00121	-0.00099	0.002593
	783									-0.00144	-0.00022	0.00063	0.006299	-0.00119	-0.00092
	784									-0.0019	0.002771	0.004834	0.001944	-0.00098	0.002845
	785									-0.00213	0.002351	-0.00135	0.001568	-0.00118	-0.00074
	786									-0.00191	0.008221	0.000819	-0.00102	-0.0013	-0.00087
	787									0.00553	0.004951	-0.0012	-0.00096	0.005952	-0.00054
	788									-0.00168	0.004671	0.004896	-0.00102	0.005687	-0.00028
	789									0.002889	-0.00103	-0.00135	0.00013	-0.00103	-0.00069
	790									0.007957	-0.00134	-0.00115	-0.00113	0.000265	-0.00069
	791									-0.00216	0.005885	-0.00154	-0.00117	0.000464	-0.00084
	792									0.007726	-0.0012	-0.00123	-0.00099	0.004746	0.000706
	793									0.001205	-0.00142	-0.00153	0.009786	-0.00119	-0.00094
	794									0.003863	-0.00121	0.00211	-0.00106	-0.00121	0.008948
	795									-0.0002	-0.00143	-0.00159	-0.00122	-0.00093	-0.00094
	796									-0.00229	0.010961	0.000535	0.00477	-0.00133	-0.001
	797									-0.00086	0.005574	-0.00168	-0.00108	-0.00134	-0.00103
	798									0.000677	0.011024	0.002188	-0.00135	-0.00135	-0.00101
	799									-0.00198	0.004297	-0.00132	-0.00078	-0.00091	-0.00083
	800									-0.00248	-0.00163	-0.00186	-0.00132	-0.00127	0.004025
										0.009707	-0.00129	0.005085	0.001192	-0.00121	0.005508

## Sheet: Figure 1h
	HTP	HTTP:S-TMR-d12	HTTP:S-SiR-d12
35009	1.32e-12	1.82e-14	1.2e-12
35010	1.27e-11	2.98e-14	3.66e-12
35011	2.4e-11	2.04e-14	8.42e-12
35012	1.83e-11	3.57e-14	8.39e-12
35044	5.57e-15	2.56e-14	3.97e-12
35045	1.3e-14	6.8e-14	1.43e-13
35046	6.78e-15	1.23e-13	3.5e-13
35047	2.98e-14	8.55e-14	1.06e-12
35048	8.64e-14	8.79e-13	3.14e-12
35053	0.00135	5.12e-12	8.52e-12
35054	0.00132	7.71e-12	1.6e-11
35055	0.0013	2.43e-12	7.54e-12
35056	0.00127	6.52e-12	2.1e-12
35057	0.00125	3.11e-12	5.61e-12
35058	0.00124	4.45e-13	6.61e-12
35059	0.00124	1.65e-12	6.75e-12
35060	0.00127	8.23e-12	2.77e-12
35061	0.00132	2.64e-11	9.15e-14
35062	0.00142	1.34e-11	1.79e-13
35063	0.00159	3.61e-12	6.49e-13
35064	0.00189	2.71e-13	1.91e-15
35065	0.00233	3.8e-13	1.09e-19
35066	0.0029	1.04e-11	0.000947
35067	0.00354	3.08e-12	0.000938
35068	0.00414	2.82e-12	0.000937
35069	0.00456	2.31e-12	0.000942
35070	0.00474	1.51e-12	0.000949
35071	0.00469	6.26e-12	0.000952
35072	0.00448	1.47e-11	0.000945
35073	0.00419	1.77e-11	0.000929
35074	0.00387	1.19e-12	0.000923
35075	0.00356	1.66e-12	0.000962
35076	0.00327	2.01e-12	0.00105
35077	0.003	3.31e-12	0.00111
35078	0.00276	7.61e-12	0.00111
35079	0.00254	1.38e-11	0.00106
35080	0.00236	2.45e-12	0.00106
35081	0.0022	5.77e-13	0.00112
35082	0.00206	4.98e-13	0.00123
35083	0.00195	6.96e-14	0.00137
35084	0.00185	1.56e-13	0.00156
35085	0.00176	6.22e-14	0.00176
35086	0.00168	1.79e-13	0.00197
35087	0.00162	3.3e-13	0.00214
35088	0.00157	2.07e-13	0.00221
35089	0.00154	3.45e-14	0.00219
35090	0.00153	5.8e-14	0.00213
35091	0.00154	6.49e-14	0.00199
35092	0.00158	1.91e-13	0.00174
35093	0.00165	1.06e-12	0.00142
35094	0.00176	3.2e-12	0.0011
35095	0.00191	1.44e-12	0.000836
35096	0.00208	4.97e-14	0.00066
35097	0.00227	1.8e-12	0.000547
35098	0.00245	2.84e-12	0.00048
35099	0.00262	8.4e-12	0.000455
35100	0.00275	1.41e-11	0.00047
35101	0.00284	5.86e-12	0.00051
35102	0.0029	3.24e-14	0.00056
35103	0.00292	1.48e-14	0.000614
35104	0.00292	4.68e-14	0.000677
35105	0.00289	7.01e-14	0.000755
35106	0.00285	1.55e-14	0.000865
35107	0.00281	4.65e-14	0.00103
35108	0.00275	1.19e-14	0.00127
35109	0.00267	8.13e-14	0.00159
35110	0.00259	2.45e-13	0.00199
35111	0.00252	8.19e-13	0.00239
35112	0.00244	1.16e-12	0.00273
35113	0.00237	2.06e-14	0.00293
35114	0.0023	5.23e-14	0.0029
35115	0.00223	6.04e-14	0.00264
35116	0.00217	1.07e-12	0.00223
35117	0.00213	1.59e-12	0.00177
35118	0.0021	2.02e-12	0.00137
35119	0.00209	3.95e-12	0.00108
35120	0.00209	1.19e-11	0.000891
35121	0.00209	8.73e-12	0.000763
35122	0.0021	6.94e-13	0.000678
35123	0.00209	1.72e-12	0.000626
35124	0.00208	5.46e-13	0.000607
35125	0.00205	1.31e-12	0.000637
35126	0.002	9.58e-13	0.000744
35127	0.00195	2.84e-12	0.000965
35128	0.0019	1.63e-12	0.00131
35129	0.00184	3.74e-12	0.00174
35130	0.00179	1.97e-13	0.00209
35131	0.00174	2.27e-13	0.00226
35132	0.00173	6.1e-13	0.00224
35133	0.00175	1.83e-12	0.00216
35134	0.00184	1.11e-13	0.00215
35135	0.00204	3.35e-13	0.00223
35136	0.00237	9.97e-13	0.00235
35137	0.00288	2.52e-13	0.00242
35138	0.00353	7.42e-13	0.00237
35139	0.00424	7.28e-14	0.00217
35140	0.00489	1.79e-13	0.00189
35141	0.00534	5.43e-13	0.00163
35142	0.00548	1.65e-15	0.00147
35143	0.0053	7.62e-15	0.00143
35144	0.00489	2.33e-14	0.00147
35145	0.00438	5.94e-14	0.00157
35146	0.00388	1.8e-13	0.00171
35147	0.00347	5.45e-13	0.00191
35148	0.00318	1.42e-12	0.00221
35149	0.00299	2.51e-12	0.00255
35150	0.00288	2.65e-14	0.00274
35151	0.00281	8.03e-14	0.00258
35152	0.00274	1.53e-13	0.00215
35153	0.00266	4.35e-15	0.0017
35154	0.00256	8.83e-15	0.00138
35155	0.00243	2.67e-14	0.00117
35156	0.0023	8.1e-14	0.00102
35157	0.00217	4.77e-18	0.000907
35158	0.00206	1.44e-17	0.000839
35159	0.00198	4.38e-17	0.000811
35160	0.00194	1.05e-16	0.000814
35161	0.00194	3.19e-16	0.000837
35162	0.00197	4.91e-16	0.000869
35163	0.00205	1.49e-15	0.000914
35164	0.00216	4.51e-15	0.000983
35165	0.0023	1.01e-15	0.00108
35166	0.00246	9.87e-16	0.00122
35167	0.00265	2.58e-14	0.00139
35168	0.00285	1.21e-14	0.00163
35169	0.00305	2.55e-15	0.00196
35170	0.00324	2.62e-14	0.00245
35171	0.0034	5.16e-14	0.00329
35172	0.00353	0.00303	0.0044
35173	0.0036	0.00295	0.00494
35174	0.00359	0.00287	0.00417
35175	0.0035	0.00281	0.00266
35176	0.00335	0.00281	0.00156
35177	0.00315	0.00289	0.00111
35178	0.00294	0.00312	0.00098
35179	0.00274	0.00359	0.000969
35180	0.00257	0.00444	0.00102
35181	0.00245	0.00578	0.00113
35182	0.00237	0.0076	0.00129
35183	0.00233	0.0096	0.00147
35184	0.00232	0.0112	0.0016
35185	0.00233	0.0118	0.00164
35186	0.00236	0.0112	0.0016
35187	0.00238	0.00971	0.00151
35188	0.0024	0.00806	0.00142
35189	0.00241	0.00674	0.00139
35190	0.00241	0.00589	0.00143
35191	0.0024	0.00539	0.00158
35192	0.00237	0.00505	0.00188
35193	0.00235	0.00477	0.0024
35194	0.00232	0.0045	0.00318
35195	0.00229	0.00423	0.00401
35196	0.00227	0.00397	0.00431
35197	0.00225	0.00373	0.00373
35198	0.00225	0.00353	0.00269
35199	0.00225	0.00335	0.00187
35200	0.00226	0.00322	0.00146
35201	0.0023	0.00312	0.00126
35202	0.00237	0.00304	0.00108
35203	0.00249	0.00298	0.000889
35204	0.00272	0.00296	0.000744
35205	0.00308	0.00298	0.000684
35206	0.00362	0.00305	0.000714
35207	0.00432	0.00317	0.000816
35208	0.00507	0.00333	0.000962
35209	0.00571	0.00351	0.00112
35210	0.00603	0.00368	0.00126
35211	0.00594	0.00383	0.0014
35212	0.00548	0.00393	0.00156
35213	0.00478	0.00401	0.00183
35214	0.00403	0.00406	0.00236
35215	0.00335	0.00408	0.00326
35216	0.00281	0.00406	0.00437
35217	0.00243	0.00402	0.00512
35218	0.00216	0.00396	0.00505
35219	0.002	0.00391	0.00438
35220	0.0019	0.00391	0.00373
35221	0.00187	0.00394	0.00335
35222	0.00187	0.00402	0.00309
35223	0.00193	0.00411	0.00278
35224	0.00202	0.00417	0.0024
35225	0.00215	0.00415	0.00198
35226	0.00232	0.00403	0.00159
35227	0.00251	0.00381	0.00128
35228	0.00271	0.00352	0.00105
35229	0.00291	0.00324	0.000914
35230	0.00309	0.00301	0.00085
35231	0.00325	0.00287	0.000857
35232	0.00338	0.00284	0.000939
35233	0.00349	0.0029	0.00111
35234	0.0036	0.00303	0.00139
35235	0.00371	0.00322	0.00178
35236	0.00383	0.00342	0.00229
35237	0.00397	0.00362	0.0029
35238	0.00409	0.0038	0.00351
35239	0.00416	0.00392	0.00388
35240	0.00415	0.00396	0.00375
35241	0.00403	0.0039	0.00315
35242	0.0038	0.00374	0.00235
35243	0.00348	0.0035	0.00165
35244	0.0031	0.00319	0.00118
35245	0.00272	0.00286	0.000936
35246	0.00236	0.00254	0.000842
35247	0.00206	0.00227	0.000848
35248	0.00181	0.00207	0.000928
35249	0.00163	0.00193	0.00106
35250	0.00149	0.00185	0.00123
35251	0.0014	0.00183	0.00142
35252	0.00135	0.00187	0.00159
35253	0.00133	0.00198	0.0017
35254	0.00133	0.00216	0.00174
35255	0.00136	0.00244	0.00172
35256	0.00141	0.00281	0.00167
35257	0.00148	0.0033	0.00169
35258	0.00157	0.00399	0.00187
35259	0.00167	0.00503	0.00226
35260	0.0018	0.00677	0.00275
35261	0.00195	0.00967	0.00315
35262	0.00211	0.014	0.00336
35263	0.00229	0.0194	0.00338
35264	0.00249	0.0243	0.00323
35265	0.00272	0.0267	0.00291
35266	0.00299	0.0254	0.00247
35267	0.00331	0.021	0.00205
35268	0.00373	0.0154	0.00173
35269	0.00426	0.0105	0.00152
35270	0.00494	0.00706	0.00138
35271	0.00577	0.00505	0.00131
35272	0.00672	0.00398	0.00129
35273	0.0077	0.00341	0.00132
35274	0.00853	0.00309	0.00143
35275	0.00899	0.00289	0.0016
35276	0.00891	0.00274	0.00184
35277	0.00824	0.00263	0.00214
35278	0.00711	0.00256	0.00247
35279	0.00579	0.00253	0.00285
35280	0.00455	0.00251	0.00333
35281	0.00354	0.00249	0.00405
35282	0.00283	0.00243	0.005
35283	0.00237	0.00233	0.00571
35284	0.00211	0.00223	0.00544
35285	0.00199	0.00214	0.00425
35286	0.00194	0.0021	0.00291
35287	0.00195	0.00213	0.00197
35288	0.00198	0.00225	0.0014
35289	0.00202	0.00246	0.00106
35290	0.00206	0.00275	0.000847
35291	0.00211	0.00308	0.000734
35292	0.00218	0.00342	0.000688
35293	0.00225	0.00374	0.000688
35294	0.00236	0.00402	0.000724
35295	0.00248	0.00424	0.00079
35296	0.00265	0.00444	0.000881
35297	0.00285	0.00465	0.00099
35298	0.00311	0.00491	0.0011
35299	0.00343	0.00521	0.00121
35300	0.00379	0.00555	0.00131
35301	0.00418	0.00587	0.00141
35302	0.00455	0.00612	0.00152
35303	0.00484	0.00628	0.00163
35304	0.00499	0.00635	0.00177
35305	0.00495	0.00633	0.00199
35306	0.00472	0.00624	0.00223
35307	0.00433	0.00608	0.00235
35308	0.00386	0.00583	0.00225
35309	0.00339	0.00551	0.00197
35310	0.00297	0.00514	0.00165
35311	0.00264	0.00477	0.00141
35312	0.0024	0.00445	0.00126
35313	0.00225	0.0042	0.0012
35314	0.00216	0.00403	0.00121
35315	0.00211	0.00392	0.00128
35316	0.00208	0.00388	0.00142
35317	0.00205	0.00386	0.00165
35318	0.00201	0.00386	0.00186
35319	0.00196	0.00385	0.00193
35320	0.00189	0.00382	0.00182
35321	0.00182	0.00375	0.00163
35322	0.00174	0.00364	0.00152
35323	0.00166	0.00348	0.00152
35324	0.0016	0.00328	0.0016
35325	0.00154	0.00306	0.00171
35326	0.00151	0.00285	0.00184
35327	0.00151	0.00269	0.00194
35328	0.00154	0.00258	0.002
35329	0.00163	0.00253	0.00203
35330	0.00178	0.00255	0.00205
35331	0.00201	0.00263	0.00209
35332	0.00234	0.00276	0.00213
35333	0.00277	0.00293	0.00214
35334	0.00333	0.00312	0.00214
35335	0.004	0.00331	0.00212
35336	0.00474	0.00351	0.00211
35337	0.00547	0.00372	0.00211
35338	0.00602	0.004	0.00216
35339	0.00627	0.00443	0.00228
35340	0.00612	0.00515	0.00244
35341	0.00562	0.00629	0.00257
35342	0.00487	0.00789	0.00258
35343	0.00405	0.00979	0.00243
35344	0.00329	0.0115	0.00217
35345	0.00268	0.0126	0.00187
35346	0.00222	0.0126	0.0016
35347	0.0019	0.0116	0.0014
35348	0.00169	0.0101	0.00126
35349	0.00156	0.00837	0.00116
35350	0.00149	0.00693	0.00109
35351	0.00147	0.00585	0.00105
35352	0.00148	0.00509	0.00102
35353	0.00151	0.00456	0.00103
35354	0.00156	0.00419	0.00107
35355	0.00162	0.00391	0.00118
35356	0.00169	0.00369	0.00137
35357	0.00175	0.00351	0.00166
35358	0.00183	0.00334	0.00205
35359	0.00191	0.00318	0.00245
35360	0.002	0.00304	0.0028
35361	0.00211	0.00293	0.00304
35362	0.00224	0.00284	0.00318
35363	0.00237	0.0028	0.0032
35364	0.00251	0.00278	0.00303
35365	0.00266	0.00278	0.00268
35366	0.00283	0.0028	0.00224
35367	0.00303	0.00282	0.00186
35368	0.00325	0.00284	0.00159
35369	0.00349	0.00287	0.00143
35370	0.00374	0.00291	0.00136
35371	0.00395	0.00299	0.00132
35372	0.00412	0.00312	0.00129
35373	0.0042	0.00335	0.00125
35374	0.00422	0.00371	0.0012
35375	0.00415	0.00424	0.00113
35376	0.00402	0.00494	0.00105
35377	0.00385	0.00581	0.000992
35378	0.00367	0.00679	0.000956
35379	0.0035	0.00784	0.000949
35380	0.00335	0.00887	0.000963
35381	0.00322	0.00983	0.000987
35382	0.00309	0.0106	0.00102
35383	0.00297	0.011	0.00109
35384	0.00285	0.0108	0.00125
35385	0.00273	0.00985	0.00159
35386	0.00263	0.00834	0.00205
35387	0.00254	0.00665	0.00241
35388	0.00247	0.00516	0.00247
35389	0.00244	0.00407	0.00231
35390	0.00244	0.00339	0.0022
35391	0.0025	0.00301	0.00224
35392	0.00265	0.00278	0.0023
35393	0.0029	0.00262	0.00224
35394	0.00329	0.00249	0.00203
35395	0.00383	0.00238	0.00172
35396	0.00452	0.0023	0.00143
35397	0.00529	0.00224	0.00121
35398	0.00601	0.00221	0.00108
35399	0.00654	0.00221	0.00104
35400	0.00676	0.00225	0.00108
35401	0.00664	0.00231	0.00118
35402	0.00623	0.00238	0.00135
35403	0.00564	0.00246	0.00158
35404	0.00501	0.00255	0.00185
35405	0.00442	0.00263	0.00212
35406	0.00391	0.00273	0.00235
35407	0.00349	0.00282	0.00251
35408	0.00314	0.0029	0.00258
35409	0.00286	0.00298	0.00255
35410	0.00261	0.00307	0.00243
35411	0.00239	0.00318	0.0022
35412	0.0022	0.0033	0.00189
35413	0.00203	0.00346	0.00158
35414	0.00188	0.00367	0.00132
35415	0.00176	0.00393	0.00114
35416	0.00166	0.00427	0.00103
35417	0.00158	0.00469	0.000975
35418	0.00151	0.00517	0.000958
35419	0.00147	0.00568	0.000993
35420	0.00143	0.00618	0.00111
35421	0.00142	0.00663	0.00135
35422	0.00142	0.00699	0.00177
35423	0.00144	0.00722	0.00236
35424	0.00149	0.00731	0.0031
35425	0.00156	0.00726	0.00386
35426	0.00166	0.0071	0.00452
35427	0.00178	0.00688	0.00496
35428	0.00191	0.00662	0.0052
35429	0.00203	0.00637	0.00529
35430	0.00213	0.00611	0.00532
35431	0.0022	0.00584	0.00513
35432	0.00225	0.00557	0.00465
35433	0.00228	0.0053	0.00407
35434	0.00228	0.00503	0.0035
35435	0.00228	0.00477	0.00289
35436	0.00228	0.00452	0.00229
35437	0.00229	0.00428	0.00174
35438	0.0023	0.00404	0.00131
35439	0.00231	0.00381	0.00104
35440	0.00233	0.00357	0.000898
35441	0.00233	0.00332	0.000879
35442	0.0023	0.00306	0.00097
35443	0.00225	0.00282	0.00119
35444	0.00218	0.0026	0.00159
35445	0.00209	0.00241	0.00222
35446	0.00199	0.00227	0.00311
35447	0.00191	0.00219	0.00426
35448	0.00186	0.00214	0.00556
35449	0.00185	0.00212	0.00684
35450	0.00192	0.00211	0.00775
35451	0.0021	0.00211	0.00794
35452	0.00247	0.0021	0.00727
35453	0.00312	0.00207	0.00598
35454	0.00408	0.00203	0.00455
35455	0.00529	0.00199	0.00337
35456	0.00646	0.00193	0.00258
35457	0.00727	0.00189	0.00212
35458	0.0075	0.00184	0.00184
35459	0.00716	0.0018	0.00161
35460	0.00645	0.00176	0.00137
35461	0.0056	0.00171	0.00112
35462	0.00477	0.00164	0.000905
35463	0.00404	0.00157	0.000773
35464	0.00343	0.00149	0.000735
35465	0.00295	0.00142	0.000795
35466	0.00258	0.00136	0.000962
35467	0.0023	0.00134	0.00126
35468	0.00209	0.00133	0.0017
35469	0.00194	0.00135	0.00223
35470	0.00182	0.00139	0.00275
35471	0.00173	0.00145	0.00311
35472	0.00166	0.00151	0.00321
35473	0.00162	0.00158	0.00299
35474	0.00159	0.00166	0.00255
35475	0.00158	0.00174	0.00206
35476	0.00159	0.00184	0.00165
35477	0.0016	0.00199	0.00135
35478	0.00163	0.00226	0.00115
35479	0.00168	0.00275	0.00103
35480	0.00173	0.00353	0.000958
35481	0.00181	0.00465	0.000988
35482	0.0019	0.00601	0.00119
35483	0.00202	0.00745	0.00159
35484	0.00216	0.00877	0.00199
35485	0.00231	0.00975	0.00207
35486	0.00246	0.0102	0.00172
35487	0.00259	0.0101	0.00123
35488	0.00268	0.00945	0.000893
35489	0.00274	0.00838	0.000767
35490	0.00276	0.0072	0.000767
35491	0.00275	0.00612	0.000815
35492	0.00272	0.00527	0.00088
35493	0.00269	0.00466	0.000962
35494	0.00266	0.00427	0.00108
35495	0.00263	0.00407	0.00126
35496	0.00262	0.00402	0.0015
35497	0.00261	0.00413	0.00176
35498	0.0026	0.0044	0.00193
35499	0.0026	0.0048	0.00192
35500	0.0026	0.0053	0.00176
35501	0.0026	0.0058	0.00156
35502	0.00261	0.00617	0.00143
35503	0.00262	0.00631	0.00141
35504	0.00265	0.00616	0.00146
35505	0.00272	0.00578	0.00158
35506	0.00285	0.00523	0.00174
35507	0.00307	0.00463	0.0019
35508	0.00338	0.00407	0.00202
35509	0.00378	0.00361	0.00205
35510	0.00423	0.00325	0.00195
35511	0.00468	0.00301	0.00178
35512	0.00502	0.00287	0.00159
35513	0.0052	0.00282	0.00143
35514	0.00518	0.00286	0.00132
35515	0.005	0.00297	0.00128
35516	0.00469	0.00315	0.00133
35517	0.00432	0.00339	0.00146
35518	0.00395	0.00363	0.00164
35519	0.00361	0.00385	0.00177
35520	0.00334	0.00401	0.0018
35521	0.00313	0.00408	0.00173
35522	0.00298	0.00406	0.00168
35523	0.00287	0.00396	0.00175
35524	0.00278	0.00382	0.00196
35525	0.00271	0.00369	0.00225
35526	0.00263	0.0036	0.00251
35527	0.00255	0.00358	0.00266
35528	0.00247	0.00362	0.00267
35529	0.00239	0.00372	0.00255
35530	0.00231	0.00388	0.00238
35531	0.00223	0.00405	0.0022
35532	0.00217	0.0042	0.00203
35533	0.00214	0.00434	0.00188
35534	0.00217	0.00449	0.00176
35535	0.00228	0.00469	0.00168
35536	0.00252	0.00501	0.00163
35537	0.00287	0.00553	0.0016
35538	0.00327	0.00628	0.00156
35539	0.00358	0.00725	0.00151
35540	0.00369	0.00834	0.00145
35541	0.00356	0.0093	0.00139
35542	0.00326	0.00986	0.00134
35543	0.00289	0.00984	0.00131
35544	0.00255	0.0092	0.00129
35545	0.00228	0.0081	0.0013
35546	0.00206	0.00681	0.00135
35547	0.00191	0.00556	0.00151
35548	0.00179	0.00455	0.0018
35549	0.00172	0.00379	0.00218
35550	0.00169	0.00327	0.00254
35551	0.00169	0.00292	0.00279
35552	0.00174	0.00269	0.00289
35553	0.00182	0.00254	0.00285
35554	0.00196	0.00245	0.00272
35555	0.00214	0.0024	0.00253
35556	0.00238	0.00239	0.00231
35557	0.00269	0.0024	0.00209
35558	0.00308	0.00243	0.00185
35559	0.00357	0.00246	0.00162
35560	0.00415	0.00253	0.00142
35561	0.00482	0.00267	0.00124
35562	0.00554	0.00302	0.00111
35563	0.00624	0.00375	0.00103
35564	0.00683	0.00504	0.000978
35565	0.0072	0.00691	0.000973
35566	0.00729	0.009	0.00101
35567	0.00708	0.0106	0.0011
35568	0.00662	0.0111	0.00123
35569	0.00598	0.0104	0.0014
35570	0.00527	0.00881	0.0016
35571	0.00458	0.00708	0.00185
35572	0.00396	0.00566	0.00221
35573	0.00343	0.00473	0.00272
35574	0.00302	0.00421	0.00343
35575	0.00269	0.00396	0.00422
35576	0.00243	0.00384	0.00467
35577	0.00223	0.00374	0.00444
35578	0.00209	0.00362	0.00365
35579	0.00199	0.00347	0.00276
35580	0.00192	0.00329	0.00213
35581	0.00189	0.00311	0.00175
35582	0.00188	0.00295	0.00149
35583	0.0019	0.00283	0.00127
35584	0.00193	0.00273	0.00108
35585	0.00198	0.00266	0.000937
35586	0.00201	0.00261	0.000839
35587	0.00203	0.00258	0.000787
35588	0.00201	0.00256	0.000776
35589	0.00196	0.00257	0.000803
35590	0.0019	0.00262	0.000856
35591	0.00183	0.00272	0.000917
35592	0.00177	0.00291	0.000971
35593	0.00172	0.0032	0.00102
35594	0.00169	0.00363	0.00109
35595	0.00167	0.00416	0.00122
35596	0.00167	0.00475	0.00144
35597	0.00169	0.00531	0.00179
35598	0.00172	0.00575	0.00226
35599	0.00177	0.00608	0.00284
35600	0.00184	0.00634	0.00342
35601	0.00191	0.00657	0.00383
35602	0.002	0.00674	0.00391
35603	0.00208	0.00676	0.00363
35604	0.00217	0.00657	0.00313
35605	0.00225	0.00619	0.00263
35606	0.00233	0.00572	0.00225
35607	0.00242	0.00524	0.00199
35608	0.00253	0.00482	0.00182
35609	0.0027	0.00446	0.00169
35610	0.00294	0.00415	0.00156
35611	0.0033	0.00388	0.00146
35612	0.00375	0.00363	0.00138
35613	0.00422	0.00342	0.00135
35614	0.00458	0.00325	0.00141
35615	0.00473	0.00311	0.00154
35616	0.00463	0.003	0.00172
35617	0.00434	0.00292	0.00191
35618	0.00396	0.00286	0.00206
35619	0.00356	0.00282	0.00218
35620	0.00322	0.0028	0.00229
35621	0.00294	0.00279	0.00238
35622	0.00274	0.00279	0.00246
35623	0.00261	0.0028	0.00251
35624	0.00255	0.00281	0.00255
35625	0.00252	0.00281	0.0026
35626	0.00253	0.00281	0.00268
35627	0.00254	0.00281	0.00279
35628	0.00256	0.00283	0.0029
35629	0.00257	0.00288	0.00296
35630	0.00259	0.00296	0.00295
35631	0.0026	0.00307	0.00285
35632	0.00263	0.0032	0.00268
35633	0.00267	0.00336	0.0025
35634	0.00272	0.00359	0.00234
35635	0.00279	0.00386	0.0022
35636	0.00287	0.00418	0.00204
35637	0.00295	0.0045	0.00184
35638	0.00303	0.00481	0.0016
35639	0.00309	0.0051	0.00136
35640	0.00313	0.00537	0.00116
35641	0.00314	0.00561	0.00102
35642	0.00312	0.00579	0.000939
35643	0.00306	0.00589	0.000894
35644	0.00298	0.00585	0.00088
35645	0.00288	0.00569	0.000892
35646	0.00279	0.00544	0.000935
35647	0.0027	0.00511	0.00101
35648	0.00264	0.00476	0.00112
35649	0.00261	0.00441	0.00124
35650	0.00262	0.00409	0.00135
35651	0.00266	0.00382	0.00145
35652	0.00273	0.00359	0.00153
35653	0.00282	0.00341	0.00163
35654	0.00293	0.00327	0.00173
35655	0.00304	0.00317	0.00183
35656	0.00314	0.00311	0.00192
35657	0.00323	0.00311	0.00198
35658	0.00331	0.00315	0.00202
35659	0.00338	0.00326	0.0021
35660	0.00346	0.00342	0.00226
35661	0.00357	0.00363	0.00254
35662	0.00371	0.00388	0.00292
35663	0.00386	0.00416	0.0032
35664	0.00397	0.00444	0.00317
35665	0.00402	0.0047	0.0028
35666	0.00396	0.0049	0.00229
35667	0.0038	0.00501	0.00188
35668	0.00357	0.00505	0.0016
35669	0.00331	0.00501	0.00141
35670	0.00305	0.00494	0.00127
35671	0.00284	0.0049	0.00117
35672	0.00268	0.00496	0.00111
35673	0.00259	0.00511	0.00107
35674	0.00255	0.00522	0.00105
35675	0.00255	0.00517	0.00102
35676	0.00257	0.00495	0.000974
35677	0.0026	0.00467	0.000922
35678	0.00264	0.00446	0.00089
35679	0.00268	0.00434	0.000913
35680	0.00273	0.00428	0.00103
35681	0.00283	0.00426	0.00127
35682	0.00302	0.00423	0.00166
35683	0.00337	0.00417	0.00214
35684	0.00392	0.00407	0.00263
35685	0.00464	0.00395	0.00304
35686	0.00532	0.00382	0.00333
35687	0.00569	0.0037	0.00349
35688	0.00557	0.00359	0.00351
35689	0.00499	0.00351	0.00338
35690	0.00414	0.00348	0.00312
35691	0.00329	0.00352	0.00275
35692	0.0026	0.00362	0.00235
35693	0.00211	0.0038	0.00196
35694	0.00179	0.00404	0.00165
35695	0.00159	0.00432	0.00143
35696	0.00148	0.0046	0.00133
35697	0.00143	0.00489	0.00132
35698	0.00142	0.00515	0.00139
35699	0.00145	0.00534	0.00151
35700	0.0015	0.00545	0.00167
35701	0.0016	0.00547	0.00183
35702	0.00172	0.00541	0.00201
35703	0.00189	0.00529	0.00222
35704	0.0021	0.00512	0.00248
35705	0.00235	0.00494	0.00276
35706	0.00265	0.00473	0.00302
35707	0.00297	0.0045	0.0032
35708	0.00328	0.00425	0.00324
35709	0.00355	0.00397	0.00318
35710	0.00374	0.00369	0.00302
35711	0.00382	0.00342	0.00281
35712	0.00379	0.00318	0.00256
35713	0.00368	0.00301	0.00231
35714	0.00351	0.0029	0.00209
35715	0.00334	0.00287	0.00191
35716	0.00321	0.0029	0.00178
35717	0.00314	0.00299	0.0017
35718	0.00316	0.00314	0.00167
35719	0.00326	0.00337	0.00168
35720	0.00341	0.00368	0.00174
35721	0.0036	0.0041	0.00185
35722	0.00378	0.00465	0.00202
35723	0.00392	0.00535	0.00225
35724	0.00399	0.00622	0.00253
35725	0.00399	0.00723	0.00278
35726	0.00391	0.00831	0.00297
35727	0.00377	0.00934	0.00305
35728	0.00358	0.0102	0.00301
35729	0.00337	0.0107	0.00286
35730	0.00315	0.011	0.0026
35731	0.00293	0.011	0.00224
35732	0.00273	0.0107	0.00184
35733	0.00254	0.0103	0.00147
35734	0.00237	0.00977	0.00121
35735	0.00223	0.00906	0.00106
35736	0.00211	0.00823	0.00104
35737	0.002	0.00731	0.00109
35738	0.00192	0.00637	0.00118
35739	0.00185	0.0055	0.00126
35740	0.00181	0.00472	0.00129
35741	0.00179	0.00409	0.00126
35742	0.00179	0.0036	0.00121
35743	0.00183	0.00325	0.00121
35744	0.00192	0.00301	0.00131
35745	0.00206	0.00286	0.00153
35746	0.00226	0.00278	0.00182
35747	0.00255	0.00277	0.00209
35748	0.00296	0.00281	0.00228
35749	0.0035	0.00289	0.00241
35750	0.0042	0.00301	0.00247
35751	0.00504	0.00315	0.00245
35752	0.00591	0.00329	0.00231
35753	0.00661	0.00341	0.00208
35754	0.00691	0.00349	0.00183
35755	0.00667	0.00354	0.00164
35756	0.00599	0.00357	0.00153
35757	0.00509	0.00356	0.00149
35758	0.0042	0.00352	0.00149
35759	0.00345	0.00347	0.00151
35760	0.00288	0.0034	0.00155
35761	0.00248	0.00333	0.00161
35762	0.00221	0.00328	0.00174
35763	0.00204	0.00324	0.00196
35764	0.00193	0.00322	0.00219
35765	0.00188	0.00321	0.00232
35766	0.00188	0.00321	0.00226
35767	0.00191	0.00321	0.00205
35768	0.00198	0.00321	0.00183
35769	0.00209	0.00323	0.00171
35770	0.00224	0.00327	0.00171
35771	0.00244	0.00332	0.00181
35772	0.0027	0.0034	0.00195
35773	0.00303	0.00349	0.00206
35774	0.00343	0.00358	0.0021
35775	0.00391	0.00366	0.00206
35776	0.00441	0.00372	0.00196
35777	0.00489	0.00376	0.00183
35778	0.00526	0.00377	0.0017
35779	0.00546	0.00375	0.0016
35780	0.00546	0.0037	0.00153
35781	0.00526	0.00362	0.00151
35782	0.0049	0.00352	0.00154
35783	0.00446	0.00344	0.00161
35784	0.004	0.00337	0.00172
35785	0.00357	0.00335	0.00183
35786	0.0032	0.00338	0.00193
35787	0.00288	0.00345	0.002
35788	0.00264	0.00355	0.00205
35789	0.00247	0.00363	0.0021
35790	0.00236	0.00364	0.00216
35791	0.00231	0.00354	0.00222
35792	0.0023	0.00335	0.00231
35793	0.00232	0.00311	0.00242
35794	0.00236	0.00288	0.00257
35795	0.00241	0.0027	0.00271
35796	0.00244	0.0026	0.00278
35797	0.00246	0.00259	0.00276
35798	0.00245	0.00267	0.00265
35799	0.00243	0.00282	0.0025
35800	0.00239	0.00305	0.00238
35801	0.00235	0.00335	0.00237
35802	0.0023	0.00371	0.00257
35803	0.00226	0.00416	0.00308
35804	0.00224	0.00469	0.00388
35805	0.00222	0.00529	0.0047
35806	0.00222	0.00597	0.00519
35807	0.00223	0.00666	0.00533
35808	0.00227	0.00729	0.00529
35809	0.00233	0.00778	0.00512
35810	0.00242	0.00812	0.00473
35811	0.00254	0.0083	0.00416
35812	0.00272	0.00839	0.00353
35813	0.00296	0.00844	0.00293
35814	0.0033	0.00844	0.00243
35815	0.00374	0.00835	0.00202
35816	0.00424	0.00809	0.00171
35817	0.00467	0.00764	0.00149
35818	0.00487	0.00702	0.00136
35819	0.00476	0.00629	0.00134
35820	0.00438	0.00556	0.00144
35821	0.00385	0.0049	0.00172
35822	0.00334	0.00437	0.00224
35823	0.00292	0.00398	0.00309
35824	0.00263	0.00373	0.00426
35825	0.00245	0.00359	0.00534
35826	0.00235	0.00351	0.00554
35827	0.00229	0.00347	0.00466
35828	0.00225	0.00344	0.00347
35829	0.00222	0.00343	0.00263
35830	0.0022	0.00345	0.0022
35831	0.00218	0.00353	0.00201
35832	0.00217	0.00368	0.00195
35833	0.00219	0.00394	0.00195
35834	0.00224	0.0043	0.00197
35835	0.00232	0.00474	0.00198
35836	0.00244	0.00522	0.00195
35837	0.00259	0.00566	0.00188
35838	0.00277	0.00597	0.00179
35839	0.00298	0.00611	0.00174
35840	0.00321	0.00605	0.00176
35841	0.00347	0.00585	0.00184
35842	0.00375	0.00556	0.00202
35843	0.00404	0.00529	0.00237
35844	0.00431	0.00507	0.00279
35845	0.00453	0.00492	0.00298
35846	0.00468	0.00483	0.00276
35847	0.00474	0.00474	0.00234
35848	0.00471	0.00464	0.002
35849	0.00458	0.00452	0.0018
35850	0.00438	0.00438	0.00168
35851	0.00412	0.0042	0.00161
35852	0.00383	0.00396	0.00161
35853	0.00353	0.00366	0.00169
35854	0.00323	0.0033	0.00185
35855	0.00294	0.00293	0.00206
35856	0.00268	0.00259	0.00226
35857	0.00244	0.00233	0.00242
35858	0.00223	0.00216	0.00252
35859	0.00206	0.00207	0.00257
35860	0.00192	0.00207	0.00261
35861	0.00182	0.00216	0.00266
35862	0.00175	0.00233	0.00278
35863	0.00171	0.00263	0.00297
35864	0.0017	0.00313	0.0032
35865	0.0017	0.00398	0.00339
35866	0.0017	0.00548	0.00345
35867	0.0017	0.00801	0.00339
35868	0.00169	0.012	0.00325
35869	0.00169	0.0173	0.00307
35870	0.0017	0.0232	0.00286
35871	0.00173	0.0279	0.00263
35872	0.00181	0.0298	0.00238
35873	0.00195	0.0279	0.00216
35874	0.00219	0.023	0.00198
35875	0.00256	0.017	0.00185
35876	0.00306	0.0115	0.00176
35877	0.00363	0.00746	0.00169
35878	0.00418	0.00485	0.00162
35879	0.00458	0.00333	0.00156
35880	0.00472	0.00247	0.00151
35881	0.00461	0.002	0.00149
35882	0.00433	0.00176	0.00152
35883	0.00398	0.00166	0.00158
35884	0.00366	0.00169	0.00167
35885	0.0034	0.00181	0.00177
35886	0.0032	0.00201	0.00185
35887	0.00304	0.00227	0.00192
35888	0.0029	0.00254	0.00195
35889	0.00276	0.00278	0.00197
35890	0.00263	0.00294	0.00198
35891	0.00249	0.00301	0.00202
35892	0.00235	0.00301	0.00212
35893	0.00221	0.00298	0.00231
35894	0.00208	0.00299	0.00262
35895	0.00196	0.00305	0.00303
35896	0.00186	0.00317	0.00348
35897	0.00178	0.00334	0.00382
35898	0.00173	0.00352	0.0039
35899	0.00171	0.0037	0.00364
35900	0.00171	0.00388	0.00311
35901	0.00174	0.00408	0.00247
35902	0.00178	0.00431	0.00191
35903	0.00183	0.00459	0.00154
35904	0.00189	0.00489	0.00137
35905	0.00196	0.00518	0.00138
35906	0.00202	0.0054	0.00151
35907	0.00208	0.00551	0.00172
35908	0.00213	0.00545	0.00198
35909	0.00219	0.00524	0.00226
35910	0.00224	0.00491	0.00255
35911	0.00229	0.00452	0.00284
35912	0.00233	0.00415	0.00314
35913	0.00238	0.00383	0.0035
35914	0.00242	0.00361	0.00391
35915	0.00245	0.0035	0.00411
35916	0.00248	0.00353	0.00378
35917	0.00251	0.00368	0.00297
35918	0.00253	0.00393	0.00214
35919	0.00255	0.00423	0.00157
35920	0.00256	0.0045	0.00124
35921	0.00257	0.0047	0.00107
35922	0.00256	0.00479	0.00097
35923	0.00254	0.00477	0.000915
35924	0.00251	0.00465	0.000898
35925	0.00248	0.00447	0.000901
35926	0.00245	0.00426	0.000912
35927	0.00243	0.00405	0.000921
35928	0.00242	0.00386	0.000925
35929	0.00246	0.00372	0.000928
35930	0.00255	0.00361	0.000944
35931	0.00275	0.00353	0.000997
35932	0.00309	0.00346	0.00113
35933	0.00357	0.00338	0.00145
35934	0.00412	0.00329	0.00222
35935	0.00463	0.00321	0.00341
35936	0.00494	0.00317	0.00417
35937	0.00495	0.00318	0.00379
35938	0.00468	0.00327	0.00301
35939	0.00422	0.00343	0.00265
35940	0.00372	0.00364	0.00266
35941	0.00325	0.00388	0.0027
35942	0.00286	0.00412	0.00262
35943	0.00256	0.00432	0.00242
35944	0.00233	0.00446	0.00215
35945	0.00216	0.00454	0.00188
35946	0.00203	0.00456	0.00168
35947	0.00194	0.00454	0.00154
35948	0.00188	0.00449	0.00148
35949	0.00185	0.00444	0.00145
35950	0.00185	0.0044	0.00146
35951	0.00188	0.00438	0.0015
35952	0.00193	0.0044	0.00157
35953	0.00201	0.00444	0.00171
35954	0.0021	0.00449	0.00202
35955	0.00221	0.00456	0.00255
35956	0.00232	0.00462	0.00312
35957	0.00244	0.00469	0.00328
35958	0.00254	0.00479	0.0029
35959	0.00264	0.00495	0.00236
35960	0.00272	0.0052	0.00199
35961	0.0028	0.00553	0.00177
35962	0.00285	0.00595	0.00162
35963	0.00289	0.00643	0.00149
35964	0.00292	0.00689	0.00137
35965	0.00292	0.00726	0.00128
35966	0.0029	0.00747	0.00125
35967	0.00286	0.00749	0.00134
35968	0.0028	0.00732	0.00157
35969	0.00272	0.00702	0.0019
35970	0.00263	0.00662	0.00222
35971	0.00252	0.00617	0.00241
35972	0.00241	0.00567	0.00252
35973	0.0023	0.00515	0.00269
35974	0.0022	0.00463	0.00304
35975	0.00211	0.00413	0.00346
35976	0.00204	0.00368	0.00365
35977	0.00198	0.00329	0.00338
35978	0.00195	0.00297	0.00278
35979	0.00193	0.00272	0.00216
35980	0.00194	0.00255	0.00174
35981	0.00197	0.00245	0.00152
35982	0.00203	0.00242	0.00141
35983	0.0021	0.00243	0.00132
35984	0.00222	0.00247	0.00123
35985	0.00238	0.00253	0.00114
35986	0.0026	0.00258	0.00106
35987	0.00289	0.00263	0.000999
35988	0.00325	0.00265	0.000971
35989	0.00361	0.00265	0.000967
35990	0.00391	0.00265	0.00098
35991	0.00409	0.00266	0.00101
35992	0.00412	0.0027	0.00106
35993	0.004	0.00281	0.00116
35994	0.0038	0.00299	0.00134
35995	0.00355	0.00327	0.00159
35996	0.00331	0.00367	0.00186
35997	0.0031	0.00419	0.00212
35998	0.00292	0.00488	0.00232
35999	0.00277	0.00587	0.00248
36000	0.00264	0.00743	0.00264
36001	0.00253	0.01	0.00285
36002	0.00243	0.014	0.00308
36003	0.00235	0.019	0.00331
36004	0.00227	0.0234	0.00351
36005	0.00219	0.025	0.00364
36006	0.00213	0.0231	0.00371
36007	0.00206	0.0184	0.00367
36008	0.002	0.013	0.00349
36009	0.00195	0.00867	0.00319
36010	0.0019	0.00579	0.00283
36011	0.00188	0.00416	0.00248
36012	0.00186	0.0033	0.00223
36013	0.00187	0.00283	0.00211
36014	0.00188	0.00255	0.00218
36015	0.00191	0.00236	0.00246
36016	0.00194	0.00221	0.00295
36017	0.00197	0.00209	0.00342
36018	0.002	0.00198	0.00354
36019	0.00203	0.00191	0.00322
36020	0.00207	0.00188	0.0027
36021	0.00211	0.00189	0.00226
36022	0.00215	0.00195	0.00193
36023	0.0022	0.00205	0.0017
36024	0.00226	0.00218	0.00155
36025	0.00231	0.00232	0.00148
36026	0.00237	0.00245	0.00147
36027	0.00242	0.00258	0.00155
36028	0.00247	0.00274	0.00171
36029	0.0025	0.00294	0.00196
36030	0.00254	0.00325	0.0023
36031	0.00257	0.0037	0.00268
36032	0.0026	0.00432	0.00309
36033	0.00264	0.0051	0.00352
36034	0.00269	0.00604	0.00401
36035	0.00278	0.00709	0.00455
36036	0.00291	0.00817	0.00516
36037	0.00313	0.00914	0.00593
36038	0.00343	0.00984	0.00665
36039	0.0038	0.0102	0.00648
36040	0.00415	0.01	0.00507
36041	0.0044	0.00945	0.0034
36042	0.00447	0.00858	0.00233
36043	0.00433	0.00759	0.00184
36044	0.00404	0.0066	0.00163
36045	0.00367	0.00572	0.00156
36046	0.00332	0.00496	0.00157
36047	0.00302	0.00432	0.00162
36048	0.0028	0.00379	0.00166
36049	0.00264	0.00334	0.00169
36050	0.00252	0.00299	0.00168
36051	0.00244	0.00272	0.00164
36052	0.00238	0.00254	0.00161
36053	0.00233	0.00243	0.0016
36054	0.00228	0.0024	0.00165
36055	0.00224	0.0024	0.00174
36056	0.0022	0.00243	0.00187
36057	0.00216	0.00245	0.00204
36058	0.00212	0.00244	0.00228
36059	0.00208	0.0024	0.00258
36060	0.00206	0.00236	0.00282
36061	0.00204	0.00237	0.00279
36062	0.00204	0.00245	0.00252
36063	0.00205	0.00261	0.00222
36064	0.00209	0.00284	0.00207
36065	0.00215	0.00314	0.00207
36066	0.00223	0.00349	0.00217
36067	0.00232	0.00384	0.00233
36068	0.00243	0.0042	0.00256
36069	0.00253	0.00456	0.00284
36070	0.00263	0.00494	0.00314
36071	0.00272	0.00534	0.00337
36072	0.00278	0.00577	0.00345
36073	0.00283	0.00619	0.00334
36074	0.00284	0.00657	0.00308
36075	0.00284	0.00687	0.00276
36076	0.00281	0.00708	0.00249
36077	0.00277	0.00722	0.00231
36078	0.00272	0.00735	0.00225
36079	0.00267	0.00752	0.00227
36080	0.00262	0.00775	0.00232
36081	0.00258	0.00803	0.00235
36082	0.00257	0.0083	0.00233
36083	0.00259	0.00847	0.00223
36084	0.00268	0.00844	0.00207
36085	0.00284	0.00816	0.00187
36086	0.00308	0.00761	0.00168
36087	0.00341	0.00689	0.00153
36088	0.00379	0.00612	0.00144
36089	0.00416	0.00542	0.00143
36090	0.00445	0.00485	0.00148
36091	0.0046	0.00442	0.00159
36092	0.00457	0.00409	0.00175
36093	0.0044	0.0038	0.00194
36094	0.00413	0.00351	0.00217
36095	0.00383	0.00322	0.00246
36096	0.00354	0.00291	0.00285
36097	0.00332	0.00262	0.00338
36098	0.00316	0.00237	0.00412
36099	0.00307	0.00217	0.00508
36100	0.00303	0.00204	0.00611
36101	0.00303	0.00198	0.00686
36102	0.00305	0.00199	0.0069
36103	0.00306	0.00207	0.00609
36104	0.00305	0.00219	0.0047
36105	0.00302	0.00236	0.00327
36106	0.00296	0.00257	0.00218
36107	0.00287	0.00279	0.00151
36108	0.00277	0.00302	0.0012
36109	0.00266	0.00325	0.00116
36110	0.00253	0.00347	0.00135
36111	0.0024	0.00367	0.00167
36112	0.00227	0.00386	0.00189
36113	0.00214	0.00406	0.00185
36114	0.00202	0.00427	0.00159
36115	0.00191	0.00449	0.00128
36116	0.00181	0.00478	0.00104
36117	0.00172	0.0052	0.00088
36118	0.00164	0.00593	0.000811
36119	0.00158	0.00724	0.000822
36120	0.00154	0.00949	0.000907
36121	0.00152	0.0129	0.00106
36122	0.00152	0.0173	0.00127
36123	0.00154	0.0216	0.00152
36124	0.00159	0.0243	0.00178
36125	0.00167	0.0239	0.00201
36126	0.00178	0.0207	0.00217
36127	0.00191	0.0158	0.00227
36128	0.00208	0.011	0.00233
36129	0.00228	0.00718	0.00243
36130	0.00253	0.00474	0.00265
36131	0.00286	0.00336	0.00312
36132	0.00329	0.00267	0.00412
36133	0.00385	0.00238	0.00572
36134	0.00452	0.00231	0.00686
36135	0.00523	0.00235	0.00627
36136	0.00584	0.00244	0.00458
36137	0.00623	0.00254	0.00319
36138	0.00628	0.00266	0.0024
36139	0.00601	0.00282	0.00188
36140	0.00549	0.00305	0.00151
36141	0.00486	0.00336	0.00126
36142	0.00423	0.00378	0.00109
36143	0.00369	0.00431	0.001
36144	0.00327	0.00492	0.000962
36145	0.00294	0.00554	0.000953
36146	0.0027	0.00607	0.000965
36147	0.00253	0.00637	0.000986
36148	0.00242	0.00637	0.001
36149	0.00235	0.00607	0.00102
36150	0.00233	0.00555	0.00102
36151	0.00234	0.00494	0.00102
36152	0.00239	0.00431	0.00103
36153	0.00247	0.00375	0.00107
36154	0.00256	0.00327	0.0012
36155	0.00264	0.00288	0.00155
36156	0.00271	0.00258	0.00216
36157	0.00273	0.00236	0.00282
36158	0.00269	0.00224	0.00314
36159	0.00259	0.00223	0.00303
36160	0.00244	0.00233	0.00276
36161	0.00225	0.00257	0.0026
36162	0.00205	0.00295	0.00256
36163	0.00185	0.00346	0.00249
36164	0.00168	0.00407	0.00231
36165	0.00153	0.00469	0.00203
36166	0.00143	0.00525	0.00173
36167	0.00137	0.00565	0.00149
36168	0.00135	0.00583	0.00135
36169	0.00137	0.00582	0.00132
36170	0.00143	0.00565	0.0014
36171	0.00155	0.0054	0.00157
36172	0.00172	0.00511	0.00182
36173	0.00197	0.00485	0.00212
36174	0.0023	0.00462	0.00239
36175	0.00276	0.00443	0.00256
36176	0.00337	0.00427	0.00261
36177	0.00414	0.00414	0.00254
36178	0.00505	0.00407	0.00239
36179	0.006	0.00407	0.0022
36180	0.00681	0.00413	0.00201
36181	0.00732	0.00424	0.00183
36182	0.00739	0.00444	0.00166
36183	0.00704	0.00478	0.00151
36184	0.00637	0.00531	0.00138
36185	0.00555	0.006	0.0013
36186	0.00474	0.00667	0.00126
36187	0.00405	0.00709	0.00126
36188	0.00352	0.0071	0.00134
36189	0.00313	0.00669	0.00147
36190	0.00287	0.00599	0.00167
36191	0.0027	0.00522	0.00191
36192	0.00259	0.00454	0.00218
36193	0.00251	0.00403	0.00249
36194	0.00245	0.00372	0.00283
36195	0.00238	0.00358	0.00319
36196	0.00231	0.00359	0.00353
36197	0.00224	0.0037	0.0038
36198	0.00216	0.00389	0.00397
36199	0.00209	0.00413	0.00398
36200	0.00203	0.00437	0.00379
36201	0.00199	0.00456	0.00337
36202	0.00197	0.00465	0.00282
36203	0.00198	0.00463	0.00234
36204	0.00202	0.00448	0.00206
36205	0.00207	0.00425	0.00198
36206	0.00214	0.00397	0.00202
36207	0.00222	0.00372	0.00212
36208	0.00228	0.00353	0.00226
36209	0.00233	0.00345	0.00237
36210	0.00237	0.0035	0.00243
36211	0.0024	0.00367	0.00238
36212	0.00242	0.00397	0.00226
36213	0.00246	0.00434	0.00211
36214	0.00253	0.00474	0.002
36215	0.00265	0.00511	0.00198
36216	0.00285	0.00541	0.00209
36217	0.00318	0.0056	0.00237
36218	0.00369	0.00568	0.00279
36219	0.00444	0.00565	0.00332
36220	0.00545	0.00555	0.0039
36221	0.00665	0.00538	0.0045
36222	0.0079	0.00519	0.00497
36223	0.00893	0.00501	0.00482
36224	0.00949	0.00485	0.00381
36225	0.00942	0.00475	0.00254
36226	0.00877	0.00472	0.00169
36227	0.00771	0.00475	0.00126
36228	0.00653	0.00485	0.00102
36229	0.00544	0.00501	0.000867
36230	0.00454	0.00523	0.000748
36231	0.00387	0.00551	0.00066
36232	0.00338	0.00584	0.0006
36233	0.00303	0.00622	0.000559
36234	0.00277	0.00665	0.000532
36235	0.00257	0.00714	0.000518
36236	0.00241	0.00767	0.000526
36237	0.00227	0.00823	0.000566
36238	0.00216	0.00881	0.00066
36239	0.00206	0.0094	0.000837
36240	0.00197	0.00996	0.00112
36241	0.00189	0.0104	0.00154
36242	0.00181	0.0107	0.00211
36243	0.00174	0.0107	0.00287
36244	0.00167	0.0105	0.00375
36245	0.00162	0.00992	0.0043
36246	0.00159	0.00911	0.00406
36247	0.00157	0.00813	0.00319
36248	0.00157	0.0071	0.00227
36249	0.0016	0.00611	0.00164
36250	0.00165	0.00524	0.00127
36251	0.00175	0.00453	0.00106
36252	0.0019	0.00399	0.00095
36253	0.00212	0.0036	0.00089
36254	0.00243	0.00332	0.000863
36255	0.00287	0.00313	0.000858
36256	0.00347	0.00299	0.000874
36257	0.00428	0.00287	0.00092
36258	0.00535	0.00276	0.00102
36259	0.00669	0.00266	0.00118
36260	0.00825	0.00257	0.00145
36261	0.00982	0.0025	0.00181
36262	0.0111	0.00244	0.00223
36263	0.0117	0.00239	0.00268
36264	0.0114	0.00236	0.0031
36265	0.0103	0.00234	0.00342
36266	0.00866	0.00233	0.00357
36267	0.00692	0.00232	0.00358
36268	0.00534	0.0023	0.00356
36269	0.0041	0.00226	0.00358
36270	0.00321	0.00222	0.00361
36271	0.00261	0.0022	0.00355
36272	0.00221	0.00219	0.00336
36273	0.00196	0.00223	0.0031
36274	0.00179	0.0023	0.00283
36275	0.00168	0.0024	0.00263
36276	0.00161	0.00253	0.00256
36277	0.00155	0.00268	0.00257
36278	0.00152	0.00286	0.00259
36279	0.00149	0.00307	0.00257
36280	0.00148	0.00338	0.00249
36281	0.00147	0.00382	0.00243
36282	0.00147	0.00443	0.00244
36283	0.00148	0.00523	0.00247
36284	0.00148	0.00623	0.00236
36285	0.00148	0.00742	0.00201
36286	0.00149	0.00882	0.00157
36287	0.0015	0.0105	0.00121
36288	0.00153	0.0126	0.001
36289	0.00158	0.0149	0.000909
36290	0.00166	0.0172	0.000873
36291	0.00179	0.0185	0.000876
36292	0.00199	0.0185	0.000913
36293	0.00228	0.0169	0.000984
36294	0.00269	0.0143	0.00108
36295	0.00328	0.0115	0.00119
36296	0.0041	0.00909	0.00133
36297	0.00517	0.00738	0.00152
36298	0.0065	0.00626	0.00182
36299	0.008	0.00558	0.00224
36300	0.00946	0.00516	0.00265
36301	0.0106	0.00488	0.00287
36302	0.0111	0.00465	0.00281
36303	0.0108	0.00444	0.00258
36304	0.00985	0.00423	0.00243
36305	0.00844	0.00401	0.00245
36306	0.00692	0.00379	0.00243
36307	0.00551	0.00358	0.00219
36308	0.00438	0.00339	0.00184
36309	0.00352	0.00323	0.00161
36310	0.00289	0.00313	0.00157
36311	0.00246	0.00306	0.00166
36312	0.00214	0.00303	0.00178
36313	0.00191	0.00303	0.00184
36314	0.00174	0.00305	0.0018
36315	0.00161	0.00307	0.00166
36316	0.0015	0.00308	0.00147
36317	0.00142	0.00308	0.00131
36318	0.00136	0.00307	0.00121
36319	0.00132	0.00308	0.00117
36320	0.00129	0.00315	0.00122
36321	0.00128	0.00328	0.00132
36322	0.00129	0.00349	0.00143
36323	0.00132	0.00379	0.00147
36324	0.00138	0.0042	0.00143
36325	0.00145	0.00473	0.00132
36326	0.00155	0.00537	0.00122
36327	0.00167	0.00611	0.00119
36328	0.00182	0.00692	0.00121
36329	0.00202	0.00773	0.00123
36330	0.00229	0.00843	0.00125
36331	0.00267	0.0089	0.00131
36332	0.00318	0.00904	0.00149
36333	0.00386	0.00882	0.00187
36334	0.00471	0.00828	0.00246
36335	0.00567	0.00753	0.00325
36336	0.00664	0.00668	0.00417
36337	0.00744	0.00588	0.00511
36338	0.0079	0.0052	0.00596
36339	0.00788	0.00469	0.00664
36340	0.00739	0.00434	0.00708
36341	0.00658	0.00413	0.00717
36342	0.00563	0.004	0.00682
36343	0.00474	0.00392	0.00604
36344	0.00403	0.00388	0.00497
36345	0.00354	0.00385	0.00385
36346	0.00327	0.00385	0.00287
36347	0.00317	0.00388	0.00212
36348	0.00318	0.00394	0.00159
36349	0.00325	0.00404	0.00122
36350	0.00333	0.00419	0.000945
36351	0.00339	0.00444	0.000747
36352	0.00342	0.00492	0.000608
36353	0.00341	0.00587	0.000518
36354	0.00336	0.00755	0.000467
36355	0.00328	0.00999	0.000452
36356	0.00318	0.0128	0.000472
36357	0.00306	0.015	0.000538
36358	0.00293	0.0157	0.000679
36359	0.0028	0.0145	0.000939
36360	0.00268	0.0119	0.00134
36361	0.00258	0.00898	0.00179
36362	0.0025	0.00651	0.00215
36363	0.00246	0.00487	0.00231
36364	0.00247	0.00397	0.0023
36365	0.00253	0.00355	0.00222
36366	0.00265	0.00339	0.00213
36367	0.00286	0.00335	0.00205
36368	0.00316	0.00334	0.00197
36369	0.00357	0.00333	0.00188
36370	0.00406	0.00328	0.00178
36371	0.00454	0.0032	0.00168
36372	0.00493	0.00309	0.00161
36373	0.00514	0.00295	0.00156
36374	0.00511	0.00279	0.00154
36375	0.00487	0.00265	0.00154
36376	0.00449	0.00254	0.00155
36377	0.00405	0.00252	0.00157
36378	0.00364	0.0027	0.00159
36379	0.00331	0.00324	0.00163
36380	0.00306	0.00437	0.00168
36381	0.0029	0.00623	0.00172
36382	0.00281	0.00869	0.00181
36383	0.00277	0.0111	0.00208
36384	0.00279	0.0125	0.00263
36385	0.00284	0.0123	0.00318
36386	0.00292	0.0109	0.00328
36387	0.00302	0.00887	0.00298
36388	0.00311	0.0071	0.0027
36389	0.00318	0.00591	0.00259
36390	0.00322	0.00524	0.00253
36391	0.0032	0.00488	0.00244
36392	0.00314	0.00464	0.00235
36393	0.00304	0.00443	0.0023
36394	0.00291	0.00421	0.00226
36395	0.00278	0.00399	0.00223
36396	0.00266	0.00378	0.00218
36397	0.00257	0.00361	0.0021
36398	0.0025	0.0035	0.00198
36399	0.00245	0.00344	0.00183
36400	0.00243	0.00344	0.00166
36401	0.00244	0.00349	0.00147
36402	0.0025	0.00356	0.0013
36403	0.00264	0.00364	0.00117
36404	0.00285	0.0037	0.0011
36405	0.00312	0.00374	0.00109
36406	0.00339	0.00373	0.00115
36407	0.0036	0.00367	0.0013
36408	0.0037	0.00356	0.00156
36409	0.00367	0.00339	0.00186
36410	0.00352	0.0032	0.00211
36411	0.0033	0.00302	0.00225
36412	0.00305	0.00286	0.0023
36413	0.00281	0.00275	0.00233
36414	0.00263	0.00269	0.00232
36415	0.00251	0.00266	0.00227
36416	0.00247	0.00267	0.00218
36417	0.0025	0.00271	0.00209
36418	0.00261	0.00279	0.00201
36419	0.00276	0.00289	0.00193
36420	0.00295	0.00305	0.00184
36421	0.00314	0.00326	0.00172
36422	0.00331	0.00353	0.00158
36423	0.00344	0.00385	0.00147
36424	0.00353	0.0042	0.0014
36425	0.0036	0.00454	0.0014
36426	0.00364	0.00484	0.00148
36427	0.00366	0.00505	0.00162
36428	0.00367	0.00514	0.0018
36429	0.00364	0.00511	0.00197
36430	0.00359	0.00503	0.0021
36431	0.0035	0.00495	0.00223
36432	0.00338	0.00477	0.00235
36433	0.00325	0.00438	0.00243
36434	0.00313	0.00382	0.00236
36435	0.00304	0.00327	0.00211
36436	0.003	0.00293	0.00179
36437	0.00302	0.00279	0.0015
36438	0.0031	0.00282	0.00127
36439	0.00322	0.00296	0.00108
36440	0.00333	0.00318	0.000901
36441	0.0034	0.0035	0.000757
36442	0.00339	0.0039	0.000658
36443	0.0033	0.0044	0.000605
36444	0.0031	0.00499	0.000599
36445	0.00284	0.00568	0.000638
36446	0.00255	0.00644	0.000729
36447	0.00227	0.00725	0.000888
36448	0.00203	0.00807	0.00115
36449	0.00185	0.00886	0.00154
36450	0.00172	0.00953	0.00206
36451	0.00163	0.00999	0.0027
36452	0.00158	0.0101	0.00339
36453	0.00156	0.00987	0.00414
36454	0.00155	0.00923	0.00506
36455	0.00156	0.00827	0.00636
36456	0.00159	0.00716	0.00795
36457	0.00164	0.00605	0.00904
36458	0.00171	0.00507	0.00865
36459	0.00181	0.00428	0.00696
36460	0.00196	0.00367	0.00514
36461	0.00217	0.00325	0.00394
36462	0.00247	0.003	0.00327
36463	0.00286	0.0029	0.00285
36464	0.00335	0.00294	0.00251
36465	0.00392	0.0031	0.00222
36466	0.00451	0.00337	0.00198
36467	0.00503	0.00371	0.00177
36468	0.00539	0.00409	0.0016
36469	0.00554	0.00445	0.00146
36470	0.00549	0.00473	0.00135
36471	0.00529	0.00487	0.00129
36472	0.00498	0.00483	0.0013
36473	0.00462	0.00466	0.0014
36474	0.00422	0.00445	0.00153
36475	0.00382	0.0043	0.00165
36476	0.00344	0.00422	0.00179
36477	0.00308	0.00418	0.00206
36478	0.00277	0.00414	0.00263
36479	0.0025	0.00407	0.00358
36480	0.00228	0.00395	0.0047
36481	0.0021	0.00379	0.00533
36482	0.00198	0.00365	0.00497
36483	0.00189	0.00361	0.00391
36484	0.00185	0.00381	0.00282
36485	0.00184	0.00442	0.00211
36486	0.00187	0.00567	0.0017
36487	0.00192	0.00768	0.00145
36488	0.00198	0.0103	0.00126
36489	0.00203	0.0129	0.00111
36490	0.00207	0.0147	0.001
36491	0.0021	0.0148	0.000923
36492	0.0021	0.0131	0.000862
36493	0.0021	0.0104	0.000812
36494	0.0021	0.00751	0.00078
36495	0.00211	0.00521	0.000783
36496	0.00213	0.00372	0.000835
36497	0.00217	0.00289	0.000944
36498	0.00223	0.0025	0.00114
36499	0.00229	0.00234	0.00155
36500	0.00237	0.00229	0.00235
36501	0.00246	0.0023	0.00363
36502	0.00257	0.00233	0.00499
36503	0.0027	0.00237	0.00562
36504	0.00283	0.00243	0.00502
36505	0.00296	0.00248	0.00365
36506	0.00307	0.00252	0.00233
36507	0.00314	0.00256	0.00149
36508	0.00317	0.00258	0.00109
36509	0.00316	0.00261	0.000941
36510	0.00311	0.00264	0.000902
36511	0.00303	0.00267	0.000896
36512	0.00293	0.00272	0.000887
36513	0.00282	0.00278	0.000867
36514	0.0027	0.00289	0.000844
36515	0.00256	0.00304	0.000832
36516	0.00242	0.00326	0.000843
36517	0.00227	0.00354	0.000883
36518	0.00211	0.00388	0.000954
36519	0.00196	0.00425	0.00107
36520	0.00182	0.00463	0.00124
36521	0.00171	0.00498	0.00154
36522	0.00162	0.00524	0.00207
36523	0.00156	0.00537	0.00303
36524	0.00153	0.00536	0.00471
36525	0.00152	0.00519	0.00731
36526	0.00154	0.00491	0.0101
36527	0.00158	0.00458	0.0112
36528	0.00165	0.00424	0.00958
36529	0.00176	0.00393	0.00634
36530	0.00189	0.00366	0.0035
36531	0.00205	0.00343	0.00187
36532	0.00224	0.00324	0.00117
36533	0.00245	0.00307	0.000939
36534	0.00268	0.00292	0.000956
36535	0.0029	0.00279	0.00114
36536	0.0031	0.00268	0.00149
36537	0.00326	0.0026	0.00201
36538	0.00339	0.00256	0.00269
36539	0.00346	0.00254	0.00348
36540	0.00349	0.00254	0.00433
36541	0.00348	0.00257	0.00517
36542	0.00344	0.00261	0.00592
36543	0.00337	0.00266	0.00646
36544	0.00329	0.0027	0.00668
36545	0.00318	0.00274	0.00659
36546	0.00306	0.00274	0.00633
36547	0.00292	0.00272	0.00612
36548	0.00279	0.00267	0.00607
36549	0.00266	0.00263	0.0061
36550	0.00253	0.00261	0.00594
36551	0.00243	0.00263	0.00529
36552	0.00234	0.00272	0.00414
36553	0.00227	0.00295	0.00281
36554	0.00222	0.00347	0.00172
36555	0.0022	0.00444	0.00101
36556	0.00222	0.0059	0.000633
36557	0.00227	0.00765	0.000455
36558	0.00236	0.0092	0.000385
36559	0.00248	0.01	0.000379
36560	0.00262	0.00986	0.000424
36561	0.00275	0.00886	0.000529
36562	0.00284	0.00748	0.000719
36563	0.00288	0.00616	0.00104
36564	0.00285	0.00513	0.00153
36565	0.00279	0.00445	0.00217
36566	0.0027	0.00407	0.00282
36567	0.00261	0.00389	0.0033
36568	0.00254	0.00383	0.00351
36569	0.0025	0.00382	0.00353
36570	0.00249	0.00382	0.0035
36571	0.00251	0.00381	0.00349
36572	0.00254	0.00378	0.00349
36573	0.00258	0.00376	0.00349
36574	0.00261	0.00376	0.00353
36575	0.00264	0.00378	0.00363
36576	0.00264	0.00384	0.00379
36577	0.00263	0.00392	0.00391
36578	0.00259	0.004	0.00388
36579	0.00254	0.00406	0.0036
36580	0.00247	0.00407	0.00311
36581	0.0024	0.00403	0.00251
36582	0.00234	0.00393	0.00195
36583	0.00229	0.00379	0.00154
36584	0.00226	0.00364	0.00129
36585	0.00224	0.0035	0.00118
36586	0.00223	0.00337	0.00118
36587	0.00224	0.00328	0.00128
36588	0.00225	0.00321	0.00154
36589	0.00227	0.00315	0.00219
36590	0.0023	0.00312	0.00349
36591	0.00233	0.0031	0.00535
36592	0.00236	0.0031	0.00685
36593	0.0024	0.00314	0.00689
36594	0.00243	0.0032	0.00549
36595	0.00247	0.00329	0.00373
36596	0.0025	0.00342	0.00247
36597	0.00253	0.00356	0.00182
36598	0.00257	0.0037	0.00153
36599	0.00262	0.00384	0.0014
36600	0.00267	0.00395	0.00131
36601	0.00273	0.004	0.00123
36602	0.00279	0.004	0.00115
36603	0.00285	0.00393	0.00108
36604	0.0029	0.00381	0.00103
36605	0.00294	0.0037	0.00102
36606	0.00297	0.00363	0.00104
36607	0.00298	0.00373	0.0011
36608	0.00297	0.0042	0.0012
36609	0.00293	0.00536	0.00134
36610	0.00287	0.00757	0.00155
36611	0.0028	0.011	0.00185
36612	0.00272	0.015	0.0022
36613	0.00263	0.0186	0.00258
36614	0.00256	0.0201	0.00291
36615	0.0025	0.019	0.00305
36616	0.00246	0.0159	0.00295
36617	0.00244	0.012	0.00264
36618	0.00243	0.00847	0.00232
36619	0.00244	0.00594	0.00211
36620	0.00246	0.00438	0.00206
36621	0.00249	0.00352	0.00209
36622	0.00256	0.00309	0.00215
36623	0.00266	0.00288	0.0022
36624	0.00281	0.00278	0.00223
36625	0.00303	0.00274	0.00222
36626	0.0033	0.00272	0.00215
36627	0.00358	0.00272	0.00203
36628	0.00384	0.00272	0.00188
36629	0.00403	0.00272	0.00172
36630	0.00412	0.00271	0.00158
36631	0.00409	0.0027	0.00148
36632	0.00397	0.0027	0.0014
36633	0.0038	0.00271	0.00133
36634	0.00361	0.00274	0.00125
36635	0.00342	0.00279	0.00114
36636	0.00325	0.00286	0.00101
36637	0.00309	0.00295	0.000882
36638	0.00295	0.00305	0.00078
36639	0.00283	0.00318	0.000719
36640	0.00271	0.00335	0.000701
36641	0.00262	0.00357	0.000728
36642	0.00254	0.00384	0.0008
36643	0.00249	0.00418	0.000921
36644	0.00246	0.00455	0.0011
36645	0.00245	0.00494	0.00134
36646	0.00245	0.00529	0.00164
36647	0.00248	0.00556	0.00194
36648	0.0025	0.00572	0.00222
36649	0.00254	0.00576	0.00242
36650	0.00258	0.00568	0.00258
36651	0.00261	0.00552	0.00276
36652	0.00263	0.00531	0.00298
36653	0.00265	0.00506	0.00315
36654	0.00267	0.00483	0.00312
36655	0.00269	0.00461	0.00285
36656	0.00272	0.00442	0.00245
36657	0.00278	0.00428	0.00211
36658	0.00285	0.00418	0.00188
36659	0.00294	0.00409	0.00174
36660	0.00302	0.00401	0.00162
36661	0.0031	0.00393	0.00151
36662	0.00316	0.00388	0.00142
36663	0.00321	0.00386	0.00136
36664	0.00323	0.0039	0.00136
36665	0.00325	0.00399	0.00144
36666	0.00327	0.00413	0.00162
36667	0.0033	0.00431	0.00192
36668	0.00333	0.0045	0.00238
36669	0.00337	0.00469	0.00296
36670	0.00341	0.00485	0.00354
36671	0.00343	0.00497	0.00395
36672	0.00344	0.00505	0.00408
36673	0.00343	0.00509	0.00396
36674	0.0034	0.00509	0.00369
36675	0.00335	0.00509	0.00331
36676	0.00327	0.00509	0.00285
36677	0.00316	0.00511	0.00242
36678	0.00304	0.00517	0.00213
36679	0.00292	0.00525	0.00198
36680	0.0028	0.00536	0.00185
36681	0.00268	0.00546	0.00163
36682	0.00258	0.00555	0.00133
36683	0.0025	0.00559	0.00101
36684	0.00245	0.00561	0.000743
36685	0.00243	0.00559	0.000556
36686	0.00244	0.00556	0.000446
36687	0.00248	0.00554	0.000403
36688	0.00256	0.00552	0.000423
36689	0.00267	0.00548	0.000518
36690	0.0028	0.00541	0.000719
36691	0.00295	0.0053	0.00108
36692	0.0031	0.00515	0.00162
36693	0.00322	0.00497	0.00234
36694	0.00329	0.00479	0.00306
36695	0.00331	0.00461	0.00357
36696	0.00326	0.00445	0.0037
36697	0.00315	0.00432	0.00345
36698	0.00301	0.00423	0.00294
36699	0.00286	0.00416	0.00238
36700	0.00271	0.00413	0.00193
36701	0.00258	0.00411	0.00165
36702	0.00247	0.00412	0.00153
36703	0.00237	0.00414	0.00149
36704	0.00228	0.00416	0.00147
36705	0.0022	0.00417	0.00143
36706	0.00214	0.00416	0.0014
36707	0.00209	0.00412	0.00141
36708	0.00206	0.00406	0.00155
36709	0.00204	0.00399	0.00195
36710	0.00204	0.00395	0.00262
36711	0.00204	0.00397	0.00336
36712	0.00206	0.0041	0.0038
36713	0.00209	0.00435	0.00375
36714	0.00214	0.00474	0.0034
36715	0.00221	0.00526	0.00311
36716	0.00233	0.00587	0.00301
36717	0.00253	0.00655	0.00299
36718	0.00287	0.00724	0.00289
36719	0.00343	0.00788	0.00263
36720	0.00422	0.00842	0.00226
36721	0.00513	0.00881	0.00187
36722	0.00589	0.00897	0.00153
36723	0.00622	0.00888	0.00126
36724	0.00597	0.00854	0.00107
36725	0.00529	0.00797	0.000941
36726	0.00443	0.00722	0.00087
36727	0.00366	0.00639	0.00085
36728	0.00308	0.00556	0.000878
36729	0.00271	0.0048	0.000957
36730	0.00249	0.00414	0.00109
36731	0.00237	0.00361	0.00128
36732	0.00233	0.0032	0.00153
36733	0.00232	0.00291	0.00186
36734	0.00234	0.00274	0.00229
36735	0.00236	0.00269	0.00282
36736	0.00238	0.00274	0.00343
36737	0.0024	0.00289	0.00403
36738	0.00241	0.00311	0.00445
36739	0.00242	0.00337	0.00451
36740	0.00243	0.00364	0.00414
36741	0.00243	0.00386	0.00344
36742	0.00244	0.00399	0.00263
36743	0.00245	0.00404	0.00189
36744	0.00246	0.004	0.00134
36745	0.00247	0.00392	0.000972
36746	0.00249	0.00382	0.000748
36747	0.00251	0.00375	0.000612
36748	0.00253	0.00372	0.00053
36749	0.00256	0.00375	0.000482
36750	0.00258	0.00381	0.000456
36751	0.00261	0.00388	0.000446
36752	0.00264	0.00392	0.00045
36753	0.00266	0.00393	0.000467
36754	0.00269	0.00391	0.000516
36755	0.00273	0.00386	0.000612
36756	0.00277	0.0038	0.000765
36757	0.00283	0.00375	0.00101
36758	0.00292	0.00372	0.00139
36759	0.00306	0.00372	0.00193
36760	0.00327	0.00375	0.00266
36761	0.00358	0.00381	0.0035
36762	0.00397	0.00391	0.00436
36763	0.00435	0.00404	0.00509
36764	0.00459	0.00421	0.00554
36765	0.0046	0.00443	0.00565
36766	0.00435	0.00468	0.0054
36767	0.00395	0.00497	0.00482
36768	0.00352	0.00526	0.00401
36769	0.00316	0.00555	0.00314
36770	0.00291	0.00584	0.00241
36771	0.00277	0.00612	0.00188
36772	0.00271	0.0064	0.00152
36773	0.00268	0.00666	0.00129
36774	0.00266	0.00692	0.00113
36775	0.00263	0.0072	0.00102
36776	0.0026	0.0075	0.000952
36777	0.00255	0.00785	0.000921
36778	0.0025	0.00823	0.000941
36779	0.00245	0.00862	0.00102
36780	0.0024	0.00894	0.00118
36781	0.00236	0.00911	0.0014
36782	0.00231	0.00905	0.00165
36783	0.00227	0.00872	0.00183
36784	0.00222	0.00812	0.00189
36785	0.00218	0.00731	0.00185
36786	0.00214	0.00642	0.00178
36787	0.0021	0.00555	0.00172
36788	0.00208	0.00477	0.00171
36789	0.00207	0.00414	0.00175
36790	0.00208	0.00367	0.00182
36791	0.00213	0.00333	0.00188
36792	0.0022	0.00311	0.00191
36793	0.00233	0.00298	0.00188
36794	0.00251	0.00294	0.00181
36795	0.00277	0.00296	0.00173
36796	0.00315	0.00305	0.00165
36797	0.0037	0.0032	0.00157
36798	0.00444	0.00339	0.00148
36799	0.00536	0.00361	0.0014
36800	0.0063	0.0038	0.00132
36801	0.00702	0.00393	0.00127
36802	0.00729	0.00393	0.00127
36803	0.00704	0.00383	0.00135
36804	0.00638	0.00363	0.00152
36805	0.00555	0.00338	0.00176
36806	0.00475	0.00316	0.00198
36807	0.00407	0.00302	0.00209
36808	0.00353	0.00302	0.00208
36809	0.00311	0.00327	0.00196
36810	0.00279	0.00395	0.00182
36811	0.00255	0.00531	0.00171
36812	0.00237	0.00769	0.00165
36813	0.00225	0.0113	0.00165
36814	0.00216	0.0159	0.00172
36815	0.0021	0.0206	0.00191
36816	0.00207	0.024	0.00226
36817	0.00206	0.0247	0.00281
36818	0.00206	0.0225	0.00343
36819	0.00207	0.0183	0.00384
36820	0.00209	0.0135	0.0038
36821	0.00212	0.00944	0.0033
36822	0.00216	0.00664	0.0026
36823	0.0022	0.00498	0.00196
36824	0.00224	0.0041	0.00152
36825	0.00229	0.00367	0.00128
36826	0.00234	0.00345	0.00118
36827	0.00241	0.00332	0.00118
36828	0.00249	0.00322	0.00128
36829	0.0026	0.00312	0.00147
36830	0.00275	0.00301	0.00176
36831	0.00296	0.00289	0.00213
36832	0.00326	0.00276	0.00249
36833	0.00369	0.00264	0.00272
36834	0.00434	0.00255	0.00271
36835	0.00525	0.00249	0.00246
36836	0.00637	0.00249	0.00209
36837	0.00743	0.00254	0.00173
36838	0.00806	0.00266	0.00148
36839	0.00793	0.00282	0.00137
36840	0.00704	0.00299	0.00139
36841	0.00572	0.00312	0.00151
36842	0.00437	0.00319	0.00166
36843	0.00329	0.00319	0.00178
36844	0.00254	0.00315	0.00181
36845	0.00207	0.0031	0.00173
36846	0.00181	0.00309	0.00162
36847	0.00166	0.00314	0.00154
36848	0.0016	0.00326	0.00149
36849	0.00158	0.00346	0.00147
36850	0.0016	0.00375	0.00146
36851	0.00165	0.00413	0.00143
36852	0.00171	0.00457	0.0014
36853	0.0018	0.00502	0.00137
36854	0.00189	0.0054	0.00135
36855	0.00199	0.00564	0.00135
36856	0.0021	0.00572	0.00138
36857	0.00221	0.00564	0.00144
36858	0.00233	0.00543	0.00154
36859	0.00244	0.00515	0.0017
36860	0.00255	0.00485	0.00194
36861	0.00265	0.00457	0.00231
36862	0.00277	0.00437	0.00286
36863	0.00288	0.00425	0.00356
36864	0.00301	0.00423	0.00435
36865	0.00317	0.00431	0.00511
36866	0.00341	0.00446	0.00569
36867	0.0038	0.00464	0.00597
36868	0.0044	0.00477	0.00581
36869	0.00519	0.00481	0.00522
36870	0.00601	0.00474	0.00439
36871	0.00655	0.00457	0.00358
36872	0.00655	0.00434	0.00297
36873	0.00599	0.00409	0.00257
36874	0.00506	0.00385	0.00232
36875	0.00407	0.0036	0.00214
36876	0.00323	0.00333	0.002
36877	0.00263	0.00308	0.00187
36878	0.00224	0.00286	0.00176
36879	0.002	0.00271	0.00167
36880	0.00186	0.00268	0.00159
36881	0.00179	0.00278	0.00154
36882	0.00176	0.003	0.0015
36883	0.00177	0.00336	0.00147
36884	0.0018	0.00383	0.00145
36885	0.00185	0.00437	0.00147
36886	0.00193	0.00494	0.00153
36887	0.00202	0.00545	0.00163
36888	0.00212	0.00582	0.00176
36889	0.00224	0.00597	0.0019
36890	0.00237	0.00589	0.00202
36891	0.0025	0.00559	0.00211
36892	0.00266	0.00513	0.00222
36893	0.00285	0.00459	0.00237
36894	0.00308	0.00406	0.00259
36895	0.00338	0.00356	0.00288
36896	0.00377	0.00312	0.0032
36897	0.00426	0.00276	0.00345
36898	0.00488	0.00249	0.00358
36899	0.00564	0.00234	0.00351
36900	0.00652	0.00242	0.00326
36901	0.00741	0.00294	0.00288
36902	0.00806	0.00427	0.00245
36903	0.00819	0.00689	0.00205
36904	0.00767	0.0109	0.00173
36905	0.00663	0.0156	0.00152
36906	0.00538	0.0193	0.00142
36907	0.00424	0.0204	0.00141
36908	0.00341	0.0185	0.00146
36909	0.00288	0.0145	0.00155
36910	0.00259	0.0103	0.00166
36911	0.00246	0.0069	0.00181
36912	0.00242	0.00477	0.00198
36913	0.00242	0.00365	0.00216
36914	0.00246	0.00315	0.00232
36915	0.00252	0.00297	0.00241
36916	0.0026	0.00293	0.0024
36917	0.00268	0.00294	0.00226
36918	0.00278	0.00297	0.00204
36919	0.00288	0.00298	0.00179
36920	0.003	0.00298	0.00156
36921	0.00313	0.00297	0.00138
36922	0.00327	0.00295	0.00125
36923	0.00345	0.00293	0.00117
36924	0.00365	0.00291	0.00112
36925	0.00389	0.00288	0.00109
36926	0.00418	0.00285	0.00108
36927	0.00453	0.00282	0.00108
36928	0.00496	0.00282	0.0011
36929	0.00549	0.00285	0.00113
36930	0.00615	0.00293	0.00116
36931	0.00685	0.00306	0.00121
36932	0.00742	0.00323	0.00127
36933	0.00765	0.00341	0.00136
36934	0.00739	0.00356	0.00148
36935	0.00668	0.00367	0.00161
36936	0.00574	0.0037	0.00172
36937	0.00482	0.00368	0.00179
36938	0.00408	0.00363	0.00181
36939	0.00359	0.00365	0.00179
36940	0.00329	0.0038	0.00175
36941	0.00311	0.00415	0.00172
36942	0.00301	0.00471	0.00169
36943	0.00293	0.00543	0.00168
36944	0.00285	0.00619	0.00167
36945	0.00276	0.00683	0.00166
36946	0.00266	0.00721	0.00164
36947	0.00257	0.00726	0.00161
36948	0.0025	0.00699	0.00159
36949	0.00245	0.0065	0.00159
36950	0.00243	0.0059	0.00161
36951	0.00245	0.0053	0.00166
36952	0.0025	0.00477	0.00174
36953	0.00258	0.00432	0.00186
36954	0.0027	0.00397	0.00199
36955	0.00285	0.00368	0.00213
36956	0.00306	0.00345	0.00228
36957	0.00337	0.00324	0.00243
36958	0.00381	0.00304	0.00258
36959	0.00439	0.00285	0.00267
36960	0.00504	0.00266	0.00266
36961	0.00561	0.00249	0.00251
36962	0.00591	0.00236	0.00226
36963	0.00587	0.00228	0.00194
36964	0.00553	0.00228	0.00162
36965	0.00502	0.00237	0.00135
36966	0.00447	0.00256	0.00116
36967	0.00399	0.00287	0.00106
36968	0.0036	0.00327	0.00103
36969	0.00331	0.00373	0.00106
36970	0.00311	0.00421	0.00114
36971	0.00298	0.00462	0.00125
36972	0.0029	0.00491	0.00137
36973	0.00286	0.00503	0.00149
36974	0.00284	0.00497	0.00159
36975	0.00284	0.00476	0.00166
36976	0.00286	0.00446	0.0017
36977	0.00289	0.00419	0.00172
36978	0.00291	0.00411	0.00174
36979	0.00294	0.00444	0.00179
36980	0.00294	0.0056	0.00187
36981	0.00294	0.0082	0.00202
36982	0.00292	0.0128	0.00221
36983	0.00292	0.0194	0.00244
36984	0.00296	0.0264	0.00269
36985	0.0031	0.031	0.00292
36986	0.00337	0.031	0.0031
36987	0.00373	0.0263	0.00317
36988	0.00412	0.0193	0.00311
36989	0.00443	0.0127	0.00293
36990	0.00457	0.00809	0.00267
36991	0.00454	0.00545	0.0024
36992	0.00436	0.00414	0.00217
36993	0.00411	0.00353	0.002
36994	0.00385	0.00322	0.00187
36995	0.00359	0.00303	0.00179
36996	0.00336	0.00289	0.00173
36997	0.00317	0.00277	0.00168
36998	0.003	0.00267	0.00163
36999	0.00287	0.00258	0.00161
37000	0.00275	0.00251	0.00163
37001	0.00267	0.00244	0.00173
37002	0.0026	0.00236	0.0019
37003	0.00255	0.00227	0.00213
37004	0.00253	0.00216	0.00234
37005	0.00254	0.00204	0.00246
37006	0.00259	0.00192	0.00248
37007	0.00266	0.0018	0.00243
37008	0.00277	0.0017	0.00234
37009	0.00292	0.00162	0.00227
37010	0.0031	0.00158	0.0022
37011	0.00336	0.00156	0.00213
37012	0.00368	0.00159	0.00207
37013	0.00405	0.00164	0.00202
37014	0.00442	0.00174	0.00197
37015	0.0047	0.00188	0.00192
37016	0.00484	0.00208	0.00187
37017	0.00482	0.00236	0.0018
37018	0.00468	0.00277	0.0017
37019	0.00447	0.00337	0.0016
37020	0.00426	0.00424	0.00148
37021	0.00406	0.0055	0.00137
37022	0.00389	0.00727	0.00126
37023	0.00376	0.00968	0.00116
37024	0.00365	0.0127	0.00108
37025	0.00356	0.0161	0.00102
37026	0.00348	0.0193	0.001
37027	0.0034	0.0214	0.00101
37028	0.00331	0.0218	0.00105
37029	0.0032	0.0203	0.00112
37030	0.00309	0.0175	0.00123
37031	0.00298	0.0141	0.00136
37032	0.00288	0.0109	0.00151
37033	0.00282	0.00842	0.00164
37034	0.00281	0.00669	0.00172
37035	0.00286	0.00557	0.00173
37036	0.00298	0.00486	0.00174
37037	0.00317	0.00439	0.00179
37038	0.0034	0.00406	0.00195
37039	0.00367	0.00379	0.00229
37040	0.00394	0.00356	0.00285
37041	0.00419	0.00334	0.00365
37042	0.00441	0.00315	0.00459
[truncated: 12,981 more rows]

## Sheet: Figure 1i
TMR-d12-HTL	TMR-d12-SHTL
46.95	41.79
51.49	46.66
61.56	52.21
66.59	71.3
46.29	76.63
66.96	77.42
36.45	44.97
34.81	45.34
28.62	43.6

## Sheet: Figure 1j
TMR-d12-HTL	HTP:TMR-d12	TMR-d12-SHTL	HTP:S-TMR-d12	SiR-d12-HTL	HTP:SiR-d12	SiR-d12-SHTL	HTP:S-SiR-d12
0.471	0.529	0.471	0.541	0.475	0.537	0.487	0.537
0.458	0.527	0.462	0.547	0.477	0.534	0.484	0.534
0.468	0.539	0.463	0.538	0.482	0.542	0.491	0.533
0.458	0.531	0.472	0.529	0.481	0.539	0.489	0.533
0.455	0.527		0.55	0.482	0.532	0.486	0.535
0.458	0.54		0.539		0.538		0.54
0.465	0.532		0.513		0.536
0.465	0.521				0.533
0.465	0.521
0.477	0.538
	0.534
	0.525

## Sheet: Figure 1k
TMR-d12-HTL	HTP:TMR-d12	TMR-d12-SHTL	HTP:S-TMR-d12	SiR-d12-HTL	HTP:SiR-d12	SiR-d12-SHTL	HTP:S-SiR-d12
2.417	2.721	2.585	2.988	3.121	3.132	3.427	3.598
2.438	2.728	2.585	2.991	3.119	3.108	3.403	3.508
2.509	2.747	2.573	2.979	3.193	3.081	3.399	3.572
2.415	2.835	2.345	3.422	2.887	3.853	3.385	4.034
2.4	2.804	2.352	3.488	2.899	3.795	3.388	4.006
2.386	2.729	2.448	3.484	2.879	3.791	3.394	4.033
2.815	3.598	2.699	3.712	3.249	3.913	3.464	3.739
2.777	3.597	2.706	3.727	3.256	3.931	3.452	3.695
2.78	3.593	2.726	3.721	3.197	3.961	3.438	3.68

## Sheet: Figure 2c
	red		far-red			red		far-red
0	14131		10216		0	0.127088		0.231456
0.1222	13998.4		10347.1		0.1222	0.123918		0.238388
0.2444	14004.6		10286.7		0.2444	0.124066		0.235194
0.3667	14037.4		10253.4		0.3667	0.124851		0.233433
0.4889	13927.3		10313.4		0.4889	0.122218		0.236605
0.6111	13859.9		10292		0.6111	0.120606		0.235475
0.7333	13789.2		10198.6		0.7333	0.118916		0.230534
0.8556	13706.4		10135.4		0.8556	0.116937		0.227193
0.9778	13646		10068.8		0.9778	0.11549		0.223674
1.1	13626.3		10040		1.1	0.11502		0.222151
1.2222	13602.7		9936.09		1.2222	0.114456		0.216655
1.3444	13559.5		10031		1.3444	0.113424		0.221673
1.4667	13760.7		10137.3		1.4667	0.118234		0.227296
1.5889	13933.5		10244.3		1.5889	0.122366		0.232954
1.7111	14019.6		10439.8		1.7111	0.124424		0.243288
1.8333	14285.4		10688.4		1.8333	0.130779		0.256437
1.9556	14578.4		10906.5		1.9556	0.137786		0.267968
2.0778	15096.1		11282.3		2.0778	0.150165		0.287841
2.2	15481.2		11622.6		2.2	0.159374		0.305832
2.3222	16036.6		11905.7		2.3222	0.172654		0.320799
2.4444	16617.3		12231.2		2.4444	0.186538		0.338011
2.5667	16915		12484		2.5667	0.193657		0.35138
2.6889	17095.9		12593.8		2.6889	0.197984		0.357186
2.8111	17243.5		12607		2.8111	0.201512		0.357884
2.9333	17327.1		12765		2.9333	0.20351		0.366237
3.0556	17384		12641.5		3.0556	0.204871		0.35971
3.1778	17306.5		12604		3.1778	0.203019		0.357725
3.3	17095.7		12453.6		3.3	0.197979		0.349771
3.4222	16947.1		12242.4		3.4222	0.194425		0.338608
3.5444	16891.8		12015.7		3.5444	0.193104		0.326616
3.6667	16806.2		11907.1		3.6667	0.191055		0.320876
3.7889	16771.7		11827.8		3.7889	0.190231		0.316685
3.9111	16778.4		11747.9		3.9111	0.190391		0.312457
4.0333	16718.9		11724.9		4.0333	0.188968		0.311242
4.1556	16839.7		11904.5		4.1556	0.191856		0.320739
4.2778	17053.2		11974.7		4.2778	0.196962		0.324448
4.4	17209.7		12122.4		4.4	0.200704		0.332262
4.5222	17320		12277.3		4.5222	0.203341		0.340449
4.6444	17491.8		12288.7		4.6444	0.20745		0.341051
4.7667	17864.9		12467.9		4.7667	0.216372		0.350527
4.8889	18554.7		12930.9		4.8889	0.232865		0.37501
5.0111	19413.3		13488.2		5.0111	0.253394		0.404478
5.1333	20704		14286		5.1333	0.284257		0.446664
5.2556	22501.7		15343.4		5.2556	0.327243		0.502573
5.3778	24163.9		16674.5		5.3778	0.366988		0.57296
5.5	24678.2		17439.9		5.5	0.379286		0.613432
5.6222	24712.9		17817.3		5.6222	0.380114		0.633386
5.7444	24552.9		17983.2		5.7444	0.376289		0.642161
5.8667	24814.4		18395.8		5.8667	0.382542		0.663974
5.9889	25322		18773.7		5.9889	0.394679		0.683957
6.1111	25314.4		18970.3		6.1111	0.394498		0.694356
6.2333	25534.6		19092.1		6.2333	0.399763		0.700792
6.3556	25519.4		19200		6.3556	0.399399		0.706499
6.4778	25842.8		19199.2		6.4778	0.407132		0.706459
6.6	25802.8		19229.9		6.6	0.406176		0.70808
6.7222	25481.7		19081.2		6.7222	0.398499		0.700218
6.8444	25238.9		18816.9		6.8444	0.392692		0.686242
6.9667	25201.4		18871.9		6.9667	0.391795		0.689152
7.0889	25313		18917.4		7.0889	0.394465		0.691556
7.2111	25906.5		19310		7.2111	0.408654		0.712319
7.3333	25989.2		19547.5		7.3333	0.410633		0.724873
7.4556	26324.3		19783.8		7.4556	0.418646		0.737371
7.5778	26779.6		20049.1		7.5778	0.429533		0.751396
7.7	27284.5		20253.5		7.7	0.441605		0.762206
7.8222	27003.5		20307.9		7.8222	0.434886		0.76508
7.9444	26606.3		20075.9		7.9444	0.425389		0.752817
8.0667	26492.1		19817.1		8.0667	0.422658		0.739128
8.1889	26073.9		19287.3		8.1889	0.412659		0.711116
8.3111	25949.2		18934.5		8.3111	0.409675		0.692462
8.4333	25900.9		18662		8.4333	0.408523		0.678053
8.5556	25748.6		18460.9		8.5556	0.404879		0.667418
8.6778	25587		18162		8.6778	0.401016		0.651616
8.8	25156.1		17741.8		8.8	0.390712		0.629397
8.9222	24161.4		17177.8		8.9222	0.366929		0.599571
9.0444	22695.7		16328		9.0444	0.331882		0.554638
9.1667	21035.7		15038.3		9.1667	0.292188		0.486444
9.2889	19675.2		13938.2		9.2889	0.259658		0.428272
9.4111	19103.7		13281.5		9.4111	0.245992		0.393549
9.5333	18502.8		12774.1		9.5333	0.231624		0.366718
9.6556	18161.5		12358.4		9.6556	0.223463		0.34474
9.7778	17950.2		12115.9		9.7778	0.218411		0.331915
9.9	17528		11721.5		9.9	0.208314		0.311062
10.0222	17118.2		11397.6		10.0222	0.198515		0.293932
10.1444	16794.4		11179.4		10.1444	0.190773		0.282397
10.2667	16712		11088		10.2667	0.188803		0.277564
10.3889	16632.9		10964.4		10.3889	0.186911		0.271027
10.5111	16803		11147.6		10.5111	0.19098		0.280714
10.6333	16751.2		11096.5		10.6333	0.189741		0.278015
10.7556	16797.5		11018		10.7556	0.190847		0.273863
10.8778	16596.3		10870		10.8778	0.186037		0.266036
11	16340.2		10807.5		11	0.179914		0.262732
11.1222	16246.6		10699.8		11.1222	0.177674		0.257036
11.2444	16170		10724.5		11.2444	0.175844		0.258343
11.3667	16230		10638.8		11.3667	0.177278		0.253811
11.4889	16262.7		10700.4		11.4889	0.178059		0.25707
11.6111	16274.4		10730.5		11.6111	0.178339		0.258662
11.7333	16219		10827.4		11.7333	0.177015		0.263787
11.8556	16257.9		10780.9		11.8556	0.177946		0.261325
11.9778	16207.3		10650.6		11.9778	0.176736		0.254434
12.1	15951.9		10451.8		12.1	0.170628		0.243923
12.2222	15763.8		10416		12.2222	0.166131		0.242034
12.3444	15692.8		10333.2		12.3444	0.164432		0.237655
12.4667	15451		10246.2		12.4667	0.15865		0.233051
12.5889	15315.6		10160.8		12.5889	0.155414		0.228536
12.7111	15366.8		10094.3		12.7111	0.156637		0.225021
12.8333	15503.5		10048		12.8333	0.159907		0.222573
12.9556	15374.3		10079.8		12.9556	0.156816		0.224255
13.0778	15236.9		9942.69		13.0778	0.153531		0.217004
13.2	14892		9842.27		13.2	0.145285		0.211694
13.3222	14832		9740.36		13.3222	0.143851		0.206306
13.4444	14577.2		9901.64		13.4444	0.137758		0.214833
13.5667	14405.7		9718.25		13.5667	0.133656		0.205137
13.6889	14224.2		9506.33		13.6889	0.129317		0.193931
13.8111	13921		9382.84		13.8111	0.122067		0.187401
13.9333	13658.8		9319.02		13.9333	0.115798		0.184027
14.0556	13487.9		9271.13		14.0556	0.111711		0.181494
14.1778	13358.2		9195.85		14.1778	0.108609		0.177514
14.3	13208.8		8997.5		14.3	0.105038		0.167026
14.4222	13072		8938		14.4222	0.101768		0.163879
14.5444	12875.3		8891.56		14.5444	0.0970638		0.161424
14.6667	12725.9		8777.86		14.6667	0.0934901		0.155412
14.7889	12506.8		8765.84		14.7889	0.0882524		0.154776
14.9111	12383.9		8715.35		14.9111	0.0853126		0.152106
15.0333	12223.5		8591.1		15.0333	0.0814781		0.145537
15.1556	12077.6		8575.81		15.1556	0.0779887		0.144728
15.2778	11848.6		8333.15		15.2778	0.0725121		0.131897
15.4	11549		8265		15.4	0.0653495		0.128293
15.5222	11399.3		8177.81		15.5222	0.0617699		0.123683
15.6444	11353.1		8173.72		15.6444	0.0606643		0.123467
15.7667	11325.1		8121.56		15.7667	0.0599953		0.120709
15.8889	11248.6		8193.99		15.8889	0.0581658		0.124539
16.0111	11262.1		8115.81		16.0111	0.0584885		0.120405
16.1333	11277.4		8024.02		16.1333	0.0588559		0.115551
16.2556	11141.7		8148.61		16.2556	0.0556096		0.122139
16.3778	11204.3		8282.9		16.3778	0.0571078		0.12924
16.5	11449.8		8312.6		16.5	0.0629764		0.130811
16.6222	11639.1		8444.39		16.6222	0.0675046		0.137779
16.7444	11795		8519.63		16.7444	0.0712308		0.141757
16.8667	11923.5		8370.51		16.8667	0.0743045		0.133872
16.9889	11878.8		8262.46		16.9889	0.0732344		0.128159
17.1111	11604.2		8046.78		17.1111	0.0666699		0.116755
17.2333	11264.6		7806.53		17.2333	0.0585487		0.104051
17.3556	10949.6		7702.31		17.3556	0.0510177		0.0985401
17.4778	10726.8		7564.79		17.4778	0.0456893		0.0912686
17.6	10815.4		7597.47		17.6	0.0478084		0.0929966
17.7222	10646.1		7526.04		17.7222	0.0437607		0.0892199
17.8444	10574.9		7490.67		17.8444	0.0420572		0.0873494
17.9667	10468.5		7356.5		17.9667	0.0395134		0.080255
18.0889	10308.1		7319.36		18.0889	0.0356778		0.0782914
18.2111	10345.5		7452.96		18.2111	0.0365728		0.0853553
18.3333	10449.8		7369.59		18.3333	0.0390656		0.0809473
18.4556	10408.9		7391.66		18.4556	0.0380882		0.082114
18.5778	10616.9		7506.14		18.5778	0.0430606		0.0881673
18.7	10773.6		7435.41		18.7	0.0468095		0.0844274
18.8222	10924.4		7544.89		18.8222	0.0504156		0.0902164
18.9444	11152.4		7621.58		18.9444	0.0558656		0.0942715
19.0667	11281.7		7651		19.0667	0.0589588		0.0958272
19.1889	11501.5		7752.74		19.1889	0.0642145		0.101207
19.3111	11648.5		7820.29		19.3111	0.0677285		0.104778
19.4333	11927.8		7990.6		19.4333	0.0744074		0.113784
19.5556	12394.9		8213.78		19.5556	0.0855759		0.125585
19.6778	12819.8		8410.17		19.6778	0.0957367		0.135969
19.8	13289.8		8594.96		19.8	0.106974		0.145741
19.9222	13921.3		9002.18		19.9222	0.122074		0.167273
20.0444	14550.2		9409.69		20.0444	0.137112		0.188821
20.1667	14967		9595.63		20.1667	0.147079		0.198653
20.2889	15346.2		9695.47		20.2889	0.156145		0.203932
20.4111	15556.4		9885.89		20.4111	0.161171		0.214001
20.5333	15845		9940		20.5333	0.168072		0.216862
20.6556	16369		10222.6		20.6556	0.180601		0.231805
20.7778	17025.7		10328		20.7778	0.196304		0.237379
20.9	17139.2		10286.3		20.9	0.199019		0.235176
21.0222	17185.3		10135.3		21.0222	0.20012		0.227189
21.1444	17237.2		10096.2		21.1444	0.201362		0.225119
21.2667	17617.1		10120.2		21.2667	0.210444		0.226393
21.3889	18146.7		10305.6		21.3889	0.223109		0.236191
21.5111	18829.6		10602.8		21.5111	0.239438		0.25191
21.6333	19530.9		10880		21.6333	0.256206		0.266566
21.7556	19912.4		10951.7		21.7556	0.265328		0.270357
21.8778	20416.1		11126.6		21.8778	0.277372		0.279605
22	20877.2		11482.3		22	0.288399		0.298412
22.1222	21645.9		11728.5		22.1222	0.306778		0.311433
22.2444	22662.9		12146.6		22.2444	0.331097		0.333537
22.3667	23943.3		12670.8		22.3667	0.361712		0.361257
22.4889	25415.8		13364.3		22.4889	0.396921		0.397925
22.6111	27519.3		14388.7		22.6111	0.447219		0.452097
22.7333	29817.3		15391.4		22.7333	0.502168		0.505112
22.8556	31584.1		16192.3		22.8556	0.544415		0.547465
22.9778	32898.1		16592.5		22.9778	0.575832		0.568623
23.1	34009		16899		23.1	0.602396		0.584831
23.2222	34712.1		17156.2		23.2222	0.619208		0.598433
23.3444	35317.9		17434		23.3444	0.633694		0.613118
23.4667	36060.8		17742.5		23.4667	0.651456		0.629431
23.5889	37088		17990		23.5889	0.676019		0.64252
23.7111	38300.3		18571		23.7111	0.705006		0.67324
23.8333	39997.4		19461.8		23.8333	0.745587		0.720344
23.9556	41630.2		20468.7		23.9556	0.784629		0.773583
24.0778	43562.7		21417.6		24.0778	0.830838		0.823762
24.2	45333.8		22438.5		24.2	0.873186		0.877743
24.3222	46246.9		23087.4		24.3222	0.89502		0.912053
24.4444	46594.2		23613.8		24.4444	0.903323		0.939887
24.5667	47141.5		24010.4		24.5667	0.916411		0.960858
24.6889	48160.1		24094		24.6889	0.940766		0.965277
24.8111	49113.6		24401.7		24.8111	0.963567		0.98155
24.9333	49708.6		24598.8		24.9333	0.977794		0.991968
25.0556	49841.1		24647.3		25.0556	0.980961		0.994534
25.1778	50072.6		24684		25.1778	0.986498		0.996478
25.3	50594.7		24750.7		25.3	0.99898		1
25.4222	50637.3		24535.1		25.4222	1		0.988604
25.5444	49857.3		24233.9		25.5444	0.98135		0.972675
25.6667	49266		23649		25.6667	0.96721		0.941748
25.7889	48280.3		23257.1		25.7889	0.943642		0.921028
25.9111	47365.9		22687.2		25.9111	0.921776		0.89089
26.0333	46539.4		21798.5		26.0333	0.902014		0.843901
26.1556	45519.6		21049.5		26.1556	0.877629		0.804293
26.2778	43828.4		20322.6		26.2778	0.837191		0.765862
26.4	41656.8		19306.3		26.4	0.785264		0.712121
26.5222	39324.4		18134.2		26.5222	0.729495		0.650142
26.6444	36349.8		16968.3		26.6444	0.658368		0.588496
26.7667	33959.6		15863.8		26.7667	0.601216		0.530095
26.8889	31628.7		14966.7		26.8889	0.545481		0.482657
27.0111	29337.8		13944.4		27.0111	0.490702		0.428599
27.1333	26941.6		12991.3		27.1333	0.433406		0.378207
27.2556	24691.4		12094.8		27.2556	0.379601		0.330799
27.3778	22940.6		11379.7		27.3778	0.337736		0.292987
27.5	21447		10757.1		27.5	0.302023		0.260066
27.6222	19987.1		10511.1		27.6222	0.267115		0.247062
27.7444	18974.8		10059.8		27.7444	0.242909		0.223196
27.8667	17954.3		9575.65		27.8667	0.218509		0.197596
27.9889	17126		9276.89		27.9889	0.198702		0.181799
28.1111	16428.9		8997.89		28.1111	0.182033		0.167046
28.2333	15805		8698.5		28.2333	0.167116		0.151216
28.3556	15172.1		8481.77		28.3556	0.151981		0.139755
28.4778	14497.6		8241.29		28.4778	0.135855		0.12704
28.6	13904.7		7976.33		28.6	0.121676		0.113029
28.7222	13530		7740.31		28.7222	0.112718		0.100549
28.8444	12854.2		7618.48		28.8444	0.0965577		0.0941076
28.9667	12582.4		7481.84		28.9667	0.0900588		0.0868824
29.0889	12221.7		7444.22		29.0889	0.0814338		0.0848935
29.2111	11926.9		7268.77		29.2111	0.0743849		0.0756164
29.3333	11638.5		7180.65		29.3333	0.0674898		0.0709568
29.4556	11422.9		6981.69		29.4556	0.0623348		0.0604361
29.5778	11023.6		6837.19		29.5778	0.0527871		0.0527959
29.7	10791.3		6678.61		29.7	0.047233		0.0444105
29.8222	10483.4		6732.35		29.8222	0.0398685		0.0472521
29.9444	10263.6		6488.56		29.9444	0.0346142		0.034361
30.0667	10141.8		6473.9		30.0667	0.0317015		0.0335859
30.1889	9909.44		6323.95		30.1889	0.0261456		0.0256574
30.3111	9690.63		6176.97		30.3111	0.0209135		0.0178854
30.4333	9369.04		6069.17		30.4333	0.0132239		0.0121854
30.5556	9299.62		5997.94		30.5556	0.0115641		0.00841902
30.6778	9070.56		5838.72		30.6778	0.0060869		0
30.8	8816		5855		30.8	0		0.000860674

## Sheet: Figure 2e
	red		far-red			red		far-red
0	6782		11105		0	0.316419		0.0513686
0.1222	6868.09		11174.8		0.1222	0.327909		0.0529788
0.2444	6842.73		11091		0.2444	0.324524		0.0510452
0.3667	6891.05		11146.5		0.3667	0.330973		0.0523253
0.4889	6963.72		11248.9		0.4889	0.340671		0.0546867
0.6111	6936.31		11522.7		0.6111	0.337013		0.0610028
0.7333	6952.9		11613.5		0.7333	0.339226		0.0630976
0.8556	7031.01		11843.4		0.8556	0.34965		0.0684002
0.9778	7158.88		12025.9		0.9778	0.366715		0.0726094
1.1	7138.11		12248.7		1.1	0.363944		0.077749
1.2222	7257.22		12533.9		1.2222	0.379839		0.0843275
1.3444	7375.66		12671.2		1.3444	0.395645		0.087494
1.4667	7577.06		12953.8		1.4667	0.422522		0.0940125
1.5889	7522.92		13137.6		1.5889	0.415298		0.0982538
1.7111	7619.06		13354		1.7111	0.428128		0.103244
1.8333	7678.25		13610.8		1.8333	0.436028		0.109168
1.9556	7691.94		13947.1		1.9556	0.437854		0.116926
2.0778	7751.39		14198.8		2.0778	0.445788		0.122732
2.2	7969		14378		2.2	0.474829		0.126865
2.3222	8030.64		14684.8		2.3222	0.483055		0.133942
2.4444	8015.31		14887.9		2.4444	0.481009		0.138625
2.5667	8066.65		15144.3		2.5667	0.487861		0.144539
2.6889	8102.06		15525.7		2.6889	0.492587		0.153337
2.8111	8120.19		16011.6		2.8111	0.495005		0.164546
2.9333	8186.36		16354.9		2.9333	0.503837		0.172465
3.0556	8265.31		16785.6		3.0556	0.514373		0.1824
3.1778	8337.75		17234.4		3.1778	0.52404		0.192751
3.3	8436.93		17650.5		3.3	0.537276		0.202349
3.4222	8466.05		18104.3		3.4222	0.541162		0.212816
3.5444	8579.43		18524.2		3.5444	0.556293		0.222501
3.6667	8714.28		19153.4		3.6667	0.574289		0.237015
3.7889	8923.58		20092.6		3.7889	0.602222		0.258679
3.9111	9087.33		21122.3		3.9111	0.624074		0.282431
4.0333	9343.58		22216.7		4.0333	0.658272		0.307673
4.1556	9671.86		22913.1		4.1556	0.702083		0.323738
4.2778	10044.4		23776.5		4.2778	0.751802		0.343653
4.4	10578.6		25451.3		4.4	0.82309		0.382284
4.5222	11135.2		27110.4		4.5222	0.897369		0.420553
4.6444	11683.5		28430.3		4.6444	0.970543		0.450998
4.7667	11843.5		29591.8		4.7667	0.991894		0.477789
4.8889	11904.2		30622.7		4.8889	1		0.501568
5.0111	11745.9		31595.9		5.0111	0.978865		0.524017
5.1333	11126.2		31600.1		5.1333	0.896171		0.524115
5.2556	10471.5		31595		5.2556	0.8088		0.523995
5.3778	9903.86		31795.2		5.3778	0.733043		0.528613
5.5	9556.52		32154.9		5.5	0.68669		0.53691
5.6222	9194.88		32848.4		5.6222	0.638428		0.552908
5.7444	8992.38		33640.3		5.7444	0.611404		0.571175
5.8667	8900.22		34611.2		5.8667	0.599104		0.593568
5.9889	8820.43		35916.1		5.9889	0.588456		0.623668
6.1111	8636.66		37585.4		6.1111	0.563931		0.662173
6.2333	8548.27		39842.9		6.2333	0.552136		0.714244
6.3556	8632.35		41972		6.3556	0.563356		0.763354
6.4778	8448.7		44433		6.4778	0.538847		0.820122
6.6	8456.4		46064.1		6.6	0.539875		0.857744
6.7222	8400.31		47992.3		6.7222	0.532389		0.90222
6.8444	8391.75		49180.6		6.8444	0.531246		0.92963
6.9667	8417.24		49915.6		6.9667	0.534649		0.946584
7.0889	8195.09		50126.7		7.0889	0.505001		0.951452
7.2111	8150.78		50672.9		7.2111	0.499089		0.964053
7.3333	8136.8		51342		7.3333	0.497223		0.979486
7.4556	8099.24		51706.8		7.4556	0.492211		0.9879
7.5778	8122.54		51653		7.5778	0.495319		0.98666
7.7	8203.11		51371.2		7.7	0.506072		0.980159
7.8222	8069.34		51934.7		7.8222	0.488219		0.993157
7.9444	7966.15		52104.2		7.9444	0.474449		0.997066
8.0667	8000.73		52231.4		8.0667	0.479064		1
8.1889	8012.84		52191.7		8.1889	0.480679		0.999086
8.3111	7930.02		52047.7		8.3111	0.469627		0.995764
8.4333	7840.77		51998.9		8.4333	0.457717		0.994637
8.5556	7804.51		52026.1		8.5556	0.452877		0.995264
8.6778	7795.88		51935.3		8.6778	0.451726		0.99317
8.8	7799.69		51112		8.8	0.452234		0.974181
8.9222	7786.15		50557.2		8.9222	0.450427		0.961383
9.0444	7676.49		50284.8		9.0444	0.435793		0.9551
9.1667	7785.19		50376.3		9.1667	0.450299		0.95721
9.2889	7846.01		50864.2		9.2889	0.458416		0.968464
9.4111	7652.25		51134.2		9.4111	0.432557		0.974692
9.5333	7558.2		50743.9		9.5333	0.420006		0.965691
9.6556	7426.5		49836.8		9.6556	0.402431		0.944767
9.7778	7371.85		48694.7		9.7778	0.395137		0.918423
9.9	7222.02		47988.8		9.9	0.375141		0.902139
10.0222	7138.4		47445		10.0222	0.363982		0.889597
10.1444	6985.95		47428.8		10.1444	0.343637		0.889224
10.2667	7018.35		46708.1		10.2667	0.347961		0.872599
10.3889	6955.59		45544.6		10.3889	0.339586		0.845761
10.5111	6918.06		44175		10.5111	0.334577		0.814169
10.6333	6833.9		42718.9		10.6333	0.323346		0.780584
10.7556	6818.31		41488.1		10.7556	0.321264		0.752193
10.8778	6799.42		40483.6		10.8778	0.318744		0.729022
11	6740.46		39632.8		11	0.310876		0.709398
11.1222	6722.23		38638.7		11.1222	0.308442		0.686468
11.2444	6741.58		37534.2		11.2444	0.311025		0.660991
11.3667	6620.22		36079.2		11.3667	0.294829		0.627429
11.4889	6615.88		34836.8		11.4889	0.29425		0.598773
11.6111	6640.04		33602.6		11.6111	0.297474		0.570304
11.7333	6549.22		32533.8		11.7333	0.285353		0.54565
11.8556	6526.66		31132.9		11.8556	0.282344		0.513337
11.9778	6552.51		30015.1		11.9778	0.285793		0.487553
12.1	6465.91		28751		12.1	0.274236		0.458397
12.2222	6420.52		27304.6		12.2222	0.268179		0.425034
12.3444	6439.13		26370.4		12.3444	0.270662		0.403484
12.4667	6487.54		25460.6		12.4667	0.277122		0.382498
12.5889	6478.67		24647.7		12.5889	0.275939		0.363748
12.7111	6488.53		23741.6		12.7111	0.277255		0.342848
12.8333	6511.41		23067		12.8333	0.280308		0.327288
12.9556	6465.96		22302.1		12.9556	0.274242		0.309645
13.0778	6456.09		21720		13.0778	0.272925		0.296217
13.2	6412.95		21155.9		13.2	0.267168		0.283205
13.3222	6444.03		20747.5		13.3222	0.271315		0.273784
13.4444	6383.92		20175.9		13.4444	0.263294		0.260601
13.5667	6461.71		19931.3		13.5667	0.273675		0.254957
13.6889	6414.23		19462.2		13.6889	0.267339		0.244137
13.8111	6449.37		19238.4		13.8111	0.272028		0.238976
13.9333	6398.78		19018.3		13.9333	0.265277		0.233898
14.0556	6409.9		18731.5		14.0556	0.26676		0.227283
14.1778	6434.52		18884.2		14.1778	0.270047		0.230806
14.3	6480.49		18521.5		14.3	0.276182		0.22244
14.4222	6568.66		18163.4		14.4222	0.287948		0.214179
14.5444	6649.94		17981.9		14.5444	0.298795		0.209992
14.6667	6551.56		17878.7		14.6667	0.285666		0.207612
14.7889	6648.93		17865.6		14.7889	0.298661		0.207309
14.9111	6548.18		17675.4		14.9111	0.285215		0.202923
15.0333	6642.98		17668.9		15.0333	0.297867		0.202774
15.1556	6626.53		17479.3		15.1556	0.295671		0.198399
15.2778	6630.27		17487.4		15.2778	0.29617		0.198587
15.4	6706.9		17496.2		15.4	0.306396		0.19879
15.5222	6726.45		17354.4		15.5222	0.309006		0.195519
15.6444	6779		17411.9		15.6444	0.316018		0.196846
15.7667	6747.49		17343.8		15.7667	0.311814		0.195275
15.8889	6778.94		17164.3		15.8889	0.316011		0.191134
16.0111	6859.64		17128.3		16.0111	0.326781		0.190304
16.1333	6953.15		17192.4		16.1333	0.33926		0.191782
16.2556	6887.89		17204.1		16.2556	0.330551		0.192052
16.3778	6852.38		17357.1		16.3778	0.325812		0.195581
16.5	6896.15		17378		16.5	0.331653		0.196063
16.6222	6897.06		17286.4		16.6222	0.331774		0.193951
16.7444	6992.63		17292.1		16.7444	0.344528		0.194081
16.8667	7040.19		17344		16.8667	0.350875		0.195279
16.9889	7071.1		17420.4		16.9889	0.355		0.197041
17.1111	6998.91		17629.4		17.1111	0.345367		0.201861
17.2333	7089.01		17664.1		17.2333	0.357391		0.202662
17.3556	7211.12		17819.7		17.3556	0.373687		0.206251
17.4778	7216.07		18000.6		17.4778	0.374348		0.210425
17.6	7238.87		18122.7		17.6	0.37739		0.21324
17.7222	7387.93		18394.2		17.7222	0.397283		0.219502
17.8444	7522.63		18727.6		17.8444	0.415259		0.227193
17.9667	7555.77		18896.1		17.9667	0.419682		0.23108
18.0889	7544.05		19142.5		18.0889	0.418118		0.236763
18.2111	7570.04		19527.9		18.2111	0.421587		0.245654
18.3333	7661.28		20121.2		18.3333	0.433762		0.259339
18.4556	7848.39		20487.1		18.4556	0.458732		0.267778
18.5778	7878.77		21205.2		18.5778	0.462787		0.284342
18.7	7999.32		22141.4		18.7	0.478875		0.305937
18.8222	8099.31		23054		18.8222	0.492219		0.326987
18.9444	8261.38		23643.7		18.9444	0.513848		0.340589
19.0667	8390.63		23420.5		19.0667	0.531097		0.335442
19.1889	8565.7		23016.9		19.1889	0.554461		0.326131
19.3111	8809.83		22569.4		19.3111	0.587041		0.315809
19.4333	8942.96		22146.7		19.4333	0.604808		0.306058
19.5556	9200.75		21946.3		19.5556	0.639211		0.301436
19.6778	9536.43		22320.9		19.6778	0.684008		0.310077
19.8	9679.66		22933.8		19.8	0.703123		0.324215
19.9222	10403.6		23654.1		19.9222	0.799733		0.34083
20.0444	11030.7		23628.4		20.0444	0.883427		0.340237
20.1667	11554		22836.8		20.1667	0.953263		0.321977
20.2889	11572.8		21493.8		20.2889	0.955768		0.290998
20.4111	11261.4		19957.8		20.4111	0.914214		0.25557
20.5333	10621.7		18772.3		20.5333	0.828843		0.228225
20.6556	10019.7		18286		20.6556	0.748502		0.217007
20.7778	9605.38		17734.8		20.7778	0.69321		0.204293
20.9	9384.33		17380.9		20.9	0.66371		0.19613
21.0222	9187.43		17153.7		21.0222	0.637433		0.19089
21.1444	9048.8		16943.8		21.1444	0.618932		0.186049
21.2667	8974.37		17035.8		21.2667	0.608999		0.18817
21.3889	8893.96		16880.4		21.3889	0.598268		0.184585
21.5111	8934.77		16823.4		21.5111	0.603715		0.18327
21.6333	8900.92		16918.8		21.6333	0.599197		0.18547
21.7556	8963.05		17101.9		21.7556	0.607489		0.189694
21.8778	8963.19		17272.7		21.8778	0.607507		0.193633
22	9018.48		17166.7		22	0.614886		0.191189
22.1222	9051.99		17585.2		22.1222	0.619358		0.200843
22.2444	9221.64		17894.6		22.2444	0.641998		0.207978
22.3667	9278.92		18314.9		22.3667	0.649643		0.217675
22.4889	9478.17		18658.1		22.4889	0.676234		0.22559
22.6111	9680.29		19192.6		22.6111	0.703207		0.237918
22.7333	10107.3		20127.9		22.7333	0.760191		0.259493
22.8556	10887.8		21419.3		22.8556	0.86435		0.28928
22.9778	11231		22793		22.9778	0.910155		0.320966
23.1	11231.2		24248		23.1	0.910188		0.354528
23.2222	10967.7		25626.3		23.2222	0.87502		0.38632
23.3444	10400		26171		23.3444	0.799262		0.398885
23.4667	9859.28		26185.3		23.4667	0.727094		0.399214
23.5889	9706.05		26068.2		23.5889	0.706645		0.396513
23.7111	9526.81		25855.4		23.7111	0.682725		0.391605
23.8333	9213.68		25592.9		23.8333	0.640936		0.38555
23.9556	8965.37		25155.9		23.9556	0.607798		0.375471
24.0778	8880.08		24581.9		24.0778	0.596416		0.362229
24.2	8728.73		23936.5		24.2	0.576218		0.347344
24.3222	8560.48		22967.3		24.3222	0.553764		0.324987
24.4444	8473.96		22431		24.4444	0.542218		0.312616
24.5667	8252.85		21937.9		24.5667	0.51271		0.301243
24.6889	8199.41		21520		24.6889	0.505578		0.291603
24.8111	8186.65		21232.7		24.8111	0.503875		0.284976
24.9333	7948.34		21011.1		24.9333	0.472072		0.279864
25.0556	7939.83		20713.2		25.0556	0.470936		0.272994
25.1778	7886.23		20596.7		25.1778	0.463782		0.270307
25.3	7797.61		20383.1		25.3	0.451956		0.26538
25.4222	7726.07		19923.8		25.4222	0.442409		0.254786
25.5444	7552.08		19835.1		25.5444	0.41919		0.252739
25.6667	7617.54		19413.3		25.6667	0.427925		0.243011
25.7889	7473.63		19323		25.7889	0.40872		0.240926
25.9111	7406.02		19278		25.9111	0.399697		0.23989
26.0333	7323.54		19070.7		26.0333	0.388689		0.235107
26.1556	7184.9		18954.3		26.1556	0.370188		0.232422
26.2778	7161.44		18838.7		26.2778	0.367058		0.229756
26.4	7123.41		18652.2		26.4	0.361982		0.225455
26.5222	7150.21		18513.5		26.5222	0.365558		0.222255
26.6444	7096.84		18396.3		26.6444	0.358436		0.219552
26.7667	7067.09		18260.9		26.7667	0.354466		0.216429
26.8889	6917.34		18248.5		26.8889	0.334481		0.216141
27.0111	6918.14		17845.1		27.0111	0.334587		0.206837
27.1333	6902.14		18243.7		27.1333	0.332452		0.216031
27.2556	6886.57		18038.8		27.2556	0.330374		0.211305
27.3778	6859.5		18168.7		27.3778	0.326762		0.214302
27.5	6796.85		18005.7		27.5	0.318401		0.210541
27.6222	6725.71		17763.5		27.6222	0.308907		0.204954
27.7444	6698.02		17879.8		27.7444	0.305212		0.207638
27.8667	6580.53		17794		27.8667	0.289533		0.205659
27.9889	6665.83		17854.1		27.9889	0.300916		0.207045
28.1111	6601.69		17848.1		28.1111	0.292356		0.206906
28.2333	6502.25		17762		28.2333	0.279085		0.20492
28.3556	6535.88		17638.5		28.3556	0.283574		0.202073
28.4778	6406.61		17687.9		28.4778	0.266322		0.203211
28.6	6399.38		17625.4		28.6	0.265357		0.201771
28.7222	6373.94		17659.7		28.7222	0.261962		0.202561
28.8444	6400.72		17540.3		28.8444	0.265536		0.199806
28.9667	6369.44		17518		28.9667	0.261362		0.199292
29.0889	6358.78		17382.6		29.0889	0.259939		0.196169
29.2111	6377.91		17648.4		29.2111	0.262492		0.2023
29.3333	6324.83		17689.7		29.3333	0.255409		0.203253
29.4556	6246.74		17718.3		29.4556	0.244987		0.203912
29.5778	6221.04		17814		29.5778	0.241557		0.20612
29.7	6085.19		17730.2		29.7	0.223428		0.204187
29.8222	6150.52		17867.7		29.8222	0.232146		0.207358
29.9444	6118.27		17777		29.9444	0.227841		0.205266
30.0667	6119.64		17781.9		30.0667	0.228024		0.20538
30.1889	6113.15		17682.5		30.1889	0.227159		0.203088
30.3111	6031.61		17761.4		30.3111	0.216276		0.204907
30.4333	5996.96		17748.6		30.4333	0.211653		0.204612
30.5556	5878.4		17778.8		30.5556	0.195831		0.205308
30.6778	5913.48		17595.6		30.6778	0.200512		0.201083
30.8	5920.59		17740.2		30.8	0.20146		0.204417
30.9222	5879.04		17758.2		30.9222	0.195916		0.204833
31.0444	5892.86		17643.6		31.0444	0.19776		0.20219
31.1667	5847.65		17626		31.1667	0.191727		0.201784
31.2889	5770.2		17711.1		31.2889	0.18139		0.203747
31.4111	5841.23		17669.1		31.4111	0.19087		0.202777
31.5333	5766.1		17490		31.5333	0.180843		0.198647
31.6556	5780.28		17384.7		31.6556	0.182736		0.196218
31.7778	5740.62		17343.1		31.7778	0.177442		0.195258
31.9	5744.08		17345		31.9	0.177904		0.195302
32.0222	5749.18		17310.4		32.0222	0.178586		0.194504
32.1444	5813.2		17387.8		32.1444	0.187129		0.196289
32.2667	5757.28		17257		32.2667	0.179666		0.193273
32.3889	5770.97		17057.3		32.3889	0.181493		0.188667
32.5111	5802.87		17042.2		32.5111	0.185751		0.188316
32.6333	5733.83		17059.2		32.6333	0.176537		0.18871
32.7556	5678.07		16870.1		32.7556	0.169096		0.184348
32.8778	5738.14		16849.5		32.8778	0.177112		0.183873
33	5713.84		16673.3		33	0.173869		0.179809
33.1222	5743.25		16638.8		33.1222	0.177794		0.179013
33.2444	5753.79		16558.1		33.2444	0.1792		0.177152
33.3667	5828.56		16428.2		33.3667	0.189179		0.174155
33.4889	5686.01		16216.1		33.4889	0.170155		0.169263
33.6111	5814.6		16338.1		33.6111	0.187316		0.172077
33.7333	5812.28		16283.4		33.7333	0.187006		0.170816
33.8556	5755.21		16207		33.8556	0.17939		0.169052
33.9778	5730.99		16146.2		33.9778	0.176158		0.167651
34.1	5843.67		16098.3		34.1	0.191195		0.166545
34.2222	5937.08		15987		34.2222	0.203662		0.163977
34.3444	5883.53		15809.8		34.3444	0.196515		0.15989
34.4667	5864.49		15729.4		34.4667	0.193974		0.158037
34.5889	5852.19		15779.3		34.5889	0.192333		0.159187
34.7111	5807.24		15822.2		34.7111	0.186334		0.160176
34.8333	5792.8		15735.8		34.8333	0.184406		0.158185
34.9556	5988.24		15832.8		34.9556	0.21049		0.160421
35.0778	5978.01		15833.6		35.0778	0.209124		0.16044
35.2	6029.95		15719.7		35.2	0.216056		0.157813
35.3222	6031.95		15796.7		35.3222	0.216322		0.159587
35.4444	6004.09		15949.1		35.4444	0.212604		0.163104
35.5667	6058.21		15889.3		35.5667	0.219827		0.161724
35.6889	6060.85		15888.5		35.6889	0.220179		0.161707
35.8111	6143.76		15939.9		35.8111	0.231243		0.162891
35.9333	6124.12		16184.8		35.9333	0.228622		0.16854
36.0556	6179.29		16437.4		36.0556	0.235986		0.174366
36.1778	6340.28		16376.8		36.1778	0.25747		0.172969
36.3	6379		16742.8		36.3	0.262637		0.181411
36.4222	6489.9		16962		36.4222	0.277438		0.186468
36.5444	6678.68		17638.6		36.5444	0.302631		0.202074
36.6667	6682.85		18060		36.6667	0.303187		0.211793
36.7889	6918.35		18249.9		36.7889	0.334615		0.216175
36.9111	6909.36		18561.5		36.9111	0.333415		0.223363
37.0333	7270.66		18295.9		37.0333	0.381633		0.217236
37.1556	7551.7		18072.1		37.1556	0.419139		0.212074
37.2778	7833.71		17911.8		37.2778	0.456774		0.208376
37.4	8055.22		17532.2		37.4	0.486336		0.199621
37.5222	8085.7		17250.4		37.5222	0.490403		0.19312
37.6444	7672.61		16572.9		37.6444	0.435275		0.177494
37.7667	7302.77		15476.5		37.7667	0.385917		0.152202
37.8889	7077.17		14789.9		37.8889	0.35581		0.136366
38.0111	6872.02		14459.5		38.0111	0.328433		0.128745
38.1333	6622.38		13990.1		38.1333	0.295117		0.117917
38.2556	6511.5		13404.8		38.2556	0.28032		0.104417
38.3778	6304.12		12990.2		38.3778	0.252645		0.0948529
38.5	6145.93		12782.1		38.5	0.231533		0.090052
38.6222	6063.51		12432		38.6222	0.220534		0.081978
38.7444	5956.4		12070.7		38.7444	0.20624		0.0736432
38.8667	5794.32		11849.3		38.8667	0.18461		0.0685378
38.9889	5676.51		11304.2		38.9889	0.168887		0.0559637
39.1111	5579.88		11025		39.1111	0.155991		0.0495237
39.2333	5475.53		10630.1		39.2333	0.142066		0.0404143
39.3556	5327.32		10422.3		39.3556	0.122286		0.0356206
39.4778	5095.06		10144.7		39.4778	0.0912902		0.0292172
39.6	4969.68		9948.49		39.6	0.0745576		0.0246922
39.7222	4965.92		9559.36		39.7222	0.0740561		0.0157165
39.8444	4877.02		9420.12		39.8444	0.0621927		0.0125047
39.9667	4851.73		9247.1		39.9667	0.0588167		0.00851378
40.0889	4761.86		9137.94		40.0889	0.0468236		0.00599591
40.2111	4666.95		8981.06		40.2111	0.034157		0.00237725
40.3333	4561.31		9020.63		40.3333	0.0200597		0.00329001
40.4556	4411		8878		40.4556	0		0

## Sheet: Figure 2h
	red		far-red			red		far-red
0	6219		6108		0	0		0
0.1222	6288.79		6330.11		0.1222	0.00637953		0.0213216
0.2444	6338.52		6367.07		0.2444	0.0109246		0.0248701
0.3667	6338.32		6408.07		0.3667	0.0109068		0.0288062
0.4889	6335.67		6455.04		0.4889	0.0106644		0.0333153
0.6111	6335.85		6472.24		0.6111	0.0106804		0.0349663
0.7333	6428.01		6605.41		0.7333	0.0191048		0.04775
0.8556	6418.2		6613.94		0.8556	0.0182078		0.0485688
0.9778	6345.3		6667.08		0.9778	0.0115447		0.0536704
1.1	6418.22		6779.7		1.1	0.0182101		0.0644817
1.2222	6468.64		6895.3		1.2222	0.0228179		0.0755783
1.3444	6405.45		6839.44		1.3444	0.0170424		0.070216
1.4667	6410.89		6885.87		1.4667	0.0175395		0.0746734
1.5889	6428.84		7107.51		1.5889	0.0191804		0.0959498
1.7111	6418.28		7015.61		1.7111	0.0182152		0.0871281
1.8333	6524.88		7142.25		1.8333	0.0279585		0.0992851
1.9556	6586.77		7321.85		1.9556	0.0336158		0.116526
2.0778	6699.47		7447.41		2.0778	0.0439172		0.12858
2.2	6777.65		7453.14		2.2	0.051063		0.12913
2.3222	6850.02		7680.9		2.3222	0.0576783		0.150994
2.4444	6941.04		7772.56		2.4444	0.0659984		0.159794
2.5667	6984.11		7886.56		2.5667	0.0699346		0.170737
2.6889	6961.05		7873.98		2.6889	0.0678275		0.169529
2.8111	7139.85		8141.13		2.8111	0.0841708		0.195175
2.9333	7067.71		8216.07		2.9333	0.0775762		0.202369
3.0556	7179.69		8320.76		3.0556	0.0878123		0.212419
3.1778	7218.83		8300.24		3.1778	0.0913899		0.210449
3.3	7239.38		8434.63		3.3	0.0932678		0.22335
3.4222	7188.68		8529.74		3.4222	0.0886341		0.23248
3.5444	7369.98		8692.54		3.5444	0.105206		0.248109
3.6667	7395.93		8650.91		3.6667	0.107577		0.244113
3.7889	7436.87		8771.03		3.7889	0.11132		0.255643
3.9111	7397.6		8886.48		3.9111	0.10773		0.266726
4.0333	7536.06		9075.6		4.0333	0.120386		0.284881
4.1556	7610.43		9107.98		4.1556	0.127184		0.287989
4.2778	7668.14		9062.99		4.2778	0.132459		0.283671
4.4	7704.79		9208.67		4.4	0.135809		0.297656
4.5222	7861.65		9369.81		4.5222	0.150146		0.313125
4.6444	7991.84		9395.77		4.6444	0.162046		0.315617
4.7667	8113.95		9594.14		4.7667	0.173208		0.334659
4.8889	8246.47		9903.8		4.8889	0.185321		0.364387
5.0111	8441.91		10263		5.0111	0.203186		0.398873
5.1333	8577.37		10631.3		5.1333	0.215567		0.434222
5.2556	8717.43		10950.1		5.2556	0.228369		0.464832
5.3778	8887.21		11333.3		5.3778	0.243888		0.50161
5.5	8796.96		11354.9		5.5	0.235639		0.503692
5.6222	8716.4		11070.8		5.6222	0.228275		0.476418
5.7444	8676.04		10695.9		5.7444	0.224586		0.440423
5.8667	8637.9		10424.3		5.8667	0.2211		0.414353
5.9889	8653.11		10299.4		5.9889	0.22249		0.402359
6.1111	8653.16		10081.5		6.1111	0.222495		0.381445
6.2333	8691.18		9896.24		6.2333	0.22597		0.363661
6.3556	8702.22		9785.48		6.3556	0.226979		0.353028
6.4778	8741.72		9632.61		6.4778	0.230589		0.338352
6.6	8730.27		9579.93		6.6	0.229543		0.333296
6.7222	8616.86		9464.44		6.7222	0.219176		0.322209
6.8444	8676.46		9264.48		6.8444	0.224624		0.303013
6.9667	8722.73		9089.79		6.9667	0.228854		0.286243
7.0889	8803.59		9013.86		7.0889	0.236245		0.278954
7.2111	8939.14		8952.42		7.2111	0.248634		0.273056
7.3333	8952.8		8917.47		7.3333	0.249884		0.269701
7.4556	8935.79		8886.02		7.4556	0.248329		0.266682
7.5778	8906.03		8882.25		7.5778	0.245609		0.266321
7.7	8895.23		8892.08		7.7	0.244621		0.267263
7.8222	8778.48		8815.05		7.8222	0.233949		0.259869
7.9444	8840.24		8787.13		7.9444	0.239595		0.257189
8.0667	8793.84		8763.69		8.0667	0.235353		0.254939
8.1889	8821.55		8789.94		8.1889	0.237887		0.257459
8.3111	8899.43		8752.41		8.3111	0.245005		0.253856
8.4333	8960.23		8710.48		8.4333	0.250562		0.249831
8.5556	8947.49		8686.17		8.5556	0.249398		0.247497
8.6778	8844.23		8720.56		8.6778	0.23996		0.250798
8.8	8856.93		8842.79		8.8	0.241121		0.262532
8.9222	8928.05		8891.03		8.9222	0.247621		0.267163
9.0444	8924.21		8777.49		9.0444	0.24727		0.256263
9.1667	8917.13		8720.49		9.1667	0.246623		0.250791
9.2889	8960.14		8684.49		9.2889	0.250554		0.247336
9.4111	9032.54		8740.23		9.4111	0.257172		0.252687
9.5333	9092.81		8787.2		9.5333	0.262681		0.257196
9.6556	9162.07		8678.93		9.6556	0.269012		0.246802
9.7778	9109.49		8801.14		9.7778	0.264206		0.258534
9.9	9164.72		8673.25		9.9	0.269254		0.246257
10.0222	9205.84		8725.26		10.0222	0.273013		0.25125
10.1444	9254.8		8797.65		10.1444	0.277488		0.258199
10.2667	9383.03		8722.88		10.2667	0.289209		0.251021
10.3889	9473.62		8770.27		10.3889	0.297489		0.255571
10.5111	9603.71		8796.29		10.5111	0.30938		0.258068
10.6333	9651.87		8793.58		10.6333	0.313782		0.257808
10.7556	9603.59		8636.62		10.7556	0.309369		0.24274
10.8778	9729.59		8781.3		10.8778	0.320886		0.256629
11	9816.02		8813.05		11	0.328786		0.259677
11.1222	9933.57		8773.08		11.1222	0.339531		0.25584
11.2444	9903.76		8776.5		11.2444	0.336806		0.256168
11.3667	10083.6		9006.02		11.3667	0.353243		0.278202
11.4889	10245.8		8829.04		11.4889	0.368069		0.261212
11.6111	10251.5		8849.84		11.6111	0.368595		0.263209
11.7333	10319.7		8828.6		11.7333	0.374821		0.26117
11.8556	10602.2		8752.34		11.8556	0.400646		0.253849
11.9778	10926.3		8920.65		11.9778	0.430267		0.270007
12.1	10902.6		9053.33		12.1	0.428102		0.282744
12.2222	11396.8		9008.95		12.2222	0.473281		0.278483
12.3444	11730.3		8917.29		12.3444	0.503758		0.269684
12.4667	12189.6		9071.18		12.4667	0.545748		0.284457
12.5889	12529.2		9124.71		12.5889	0.576787		0.289596
12.7111	12831.9		9227.56		12.7111	0.60445		0.299469
12.8333	13049.3		9431.15		12.8333	0.624325		0.319013
12.9556	13269.1		9390.87		12.9556	0.644414		0.315146
13.0778	13347.5		9569.03		13.0778	0.651577		0.332249
13.2	13303.7		9381.34		13.2	0.647577		0.314231
13.3222	13262		9571.83		13.3222	0.643771		0.332517
13.4444	13404.7		9617.59		13.4444	0.656809		0.336911
13.5667	13466.8		9522.83		13.5667	0.66249		0.327814
13.6889	13553.5		9617.35		13.6889	0.670409		0.336888
13.8111	13462.4		9558.44		13.8111	0.662081		0.331232
13.9333	13778.9		9572.85		13.9333	0.69101		0.332616
14.0556	13977.9		9569.31		14.0556	0.709205		0.332276
14.1778	14190		9635.55		14.1778	0.72859		0.338635
14.3	14362.8		9594.09		14.3	0.744382		0.334655
14.4222	14379.4		9667.11		14.4222	0.745903		0.341665
14.5444	14397		9723.42		14.5444	0.747515		0.34707
14.6667	14486.1		9711.27		14.6667	0.755651		0.345904
14.7889	14486.2		9765.68		14.7889	0.755663		0.351127
14.9111	14552.6		9859.24		14.9111	0.761729		0.360108
15.0333	14125.3		9822.54		15.0333	0.722675		0.356585
15.1556	14115.7		9870.73		15.1556	0.721795		0.361211
15.2778	14137.2		10008		15.2778	0.723765		0.374394
15.4	13983.7		10004.5		15.4	0.70973		0.374056
15.5222	13960.8		9922.49		15.5222	0.707643		0.366181
15.6444	14045.3		10054.5		15.6444	0.715367		0.378857
15.7667	14098.6		10147.4		15.7667	0.720233		0.387774
15.8889	14011.6		10271.6		15.8889	0.71228		0.399696
16.0111	14141.6		10331.2		16.0111	0.724168		0.405413
16.1333	14256.5		10295.9		16.1333	0.73467		0.402029
16.2556	14199.6		10343.6		16.2556	0.729469		0.40661
16.3778	14172.6		10419.5		16.3778	0.727003		0.41389
16.5	14226.8		10434		16.5	0.731956		0.415285
16.6222	14340.3		10427.9		16.6222	0.742331		0.414698
16.7444	14590		10508.1		16.7444	0.76515		0.422393
16.8667	14721.4		10615		16.8667	0.777163		0.432655
16.9889	14810.9		10686.3		16.9889	0.785347		0.439507
17.1111	14876.2		10770.4		17.1111	0.791309		0.44758
17.2333	14813.3		10914.3		17.2333	0.785563		0.46139
17.3556	14819.8		11201.6		17.3556	0.786159		0.488974
17.4778	14908.3		11467		17.4778	0.794247		0.514449
17.6	15141.7		11626.2		17.6	0.815579		0.529735
17.7222	15246.8		11847.9		17.7222	0.825185		0.551019
17.8444	15292.8		12110.8		17.8444	0.829393		0.576253
17.9667	15581.2		12590.6		17.9667	0.855757		0.622315
18.0889	16004		13183.6		18.0889	0.894403		0.679238
18.2111	16434.3		13865.3		18.2111	0.933728		0.744682
18.3333	16916.8		14686.9		18.3333	0.977831		0.823548
18.4556	17159.3		15319.2		18.4556	1		0.884245
18.5778	17097.6		15795.2		18.5778	0.994363		0.929948
18.7	17080.7		16237		18.7	0.992813		0.97236
18.8222	17003.9		16481.1		18.8222	0.985791		0.995787
18.9444	16660.3		16525		18.9444	0.95439		1
19.0667	16287.4		16083.3		19.0667	0.9203		0.9576
19.1889	16094		15387.2		19.1889	0.902625		0.890773
19.3111	15804.5		14487.7		19.3111	0.876161		0.80443
19.4333	15556		13589.2		19.4333	0.853454		0.71817
19.5556	15453.6		12866.4		19.5556	0.844086		0.648792
19.6778	15188.3		12261		19.6778	0.819841		0.590674
19.8	14829.7		11864.4		19.8	0.787059		0.552601
19.9222	14723.7		11327.1		19.9222	0.777377		0.501016
20.0444	14577.4		10930.3		20.0444	0.764005		0.462923
20.1667	14263.4		10676.1		20.1667	0.735301		0.438528
20.2889	13678.4		10514.5		20.2889	0.681825		0.423007
20.4111	13326		10415.3		20.4111	0.649612		0.413486
20.5333	13133.9		10316.1		20.5333	0.63206		0.403964
20.6556	13028.5		10071.2		20.6556	0.622427		0.38046
20.7778	12778.8		9840.75		20.7778	0.599601		0.358333
20.9	12208.3		9807.83		20.9	0.54745		0.355173
21.0222	11845.6		9683.57		21.0222	0.514297		0.343245
21.1444	11399.8		9549.35		21.1444	0.473551		0.33036
21.2667	11033.9		9496.52		21.2667	0.440105		0.325289
21.3889	10902.8		9378.52		21.3889	0.428127		0.313961
21.5111	10826.4		9335.92		21.5111	0.42114		0.309871
21.6333	10578.2		9272.24		21.6333	0.398452		0.303758
21.7556	10393		9241.96		21.7556	0.381529		0.300852
21.8778	10202.1		9215.07		21.8778	0.364074		0.29827
22	10271.7		9055.85		22	0.37044		0.282986
22.1222	10060.7		9050.33		22.1222	0.351149		0.282456
22.2444	9834.43		8959.9		22.2444	0.330469		0.273774
22.3667	9729.33		8985.24		22.3667	0.320862		0.276207
22.4889	9711.94		8851.9		22.4889	0.319273		0.263407
22.6111	9495.34		8798.83		22.6111	0.299474		0.258312
22.7333	9420.21		8757.46		22.7333	0.292607		0.254341
22.8556	9401.14		8720.14		22.8556	0.290864		0.250758
22.9778	9323		8825.51		22.9778	0.283722		0.260873
23.1	9334.26		8743.9		23.1	0.284751		0.253039
23.2222	9313.68		8778.79		23.2222	0.28287		0.256388
23.3444	9350.89		8728.21		23.3444	0.286271		0.251532
23.4667	9137.1		8778.35		23.4667	0.266729		0.256346
23.5889	9086.77		8618.19		23.5889	0.262129		0.240971
23.7111	9054.71		8771.2		23.7111	0.259199		0.25566
23.8333	9136.05		8690.43		23.8333	0.266633		0.247906
23.9556	9151.33		8747.13		23.9556	0.26803		0.253349
24.0778	9098.68		8702.68		24.0778	0.263217		0.249082
24.2	9047.52		8833.18		24.2	0.258541		0.26161
24.3222	9096.91		8830.67		24.3222	0.263055		0.261368
24.4444	9113.12		8880.57		24.4444	0.264537		0.266159
24.5667	9174.3		8719.75		24.5667	0.27013		0.250721
24.6889	9107.56		8796.64		24.6889	0.264029		0.258102
24.8111	9017.59		8978.48		24.8111	0.255806		0.275558
24.9333	8976.07		8875.02		24.9333	0.25201		0.265626
25.0556	9036.74		8910.28		25.0556	0.257556		0.269011
25.1778	9037.35		8901.85		25.1778	0.257612		0.268201
25.3	9121.53		8912.47		25.3	0.265306		0.269221
25.4222	9170.79		8982.21		25.4222	0.269809		0.275916
25.5444	9056.85		8950.53		25.5444	0.259394		0.272875
25.6667	9078.28		8981.21		25.6667	0.261353		0.27582
25.7889	9139.38		9086.71		25.7889	0.266938		0.285948
25.9111	9070.78		8957.93		25.9111	0.260667		0.273586
26.0333	9293.81		9074.1		26.0333	0.281054		0.284737
26.1556	9143		9009.24		26.1556	0.267268		0.27851
26.2778	9161		9044.14		26.2778	0.268914		0.281861
26.4	9232.36		9123.19		26.4	0.275437		0.289449
26.5222	9212.39		9075.83		26.5222	0.273611		0.284904
26.6444	9309.68		9278.08		26.6444	0.282504		0.304319
26.7667	9299.28		9238.44		26.7667	0.281554		0.300513
26.8889	9398.81		9288.64		26.8889	0.290651		0.305333
27.0111	9479.46		9275.17		27.0111	0.298023		0.304039
27.1333	9609.76		9421.64		27.1333	0.309932		0.3181
27.2556	9538.64		9414.01		27.2556	0.303432		0.317368
27.3778	9539.98		9460.11		27.3778	0.303555		0.321793
27.5	9683.53		9508.58		27.5	0.316676		0.326447
27.6222	9606.18		9642.75		27.6222	0.309605		0.339326
27.7444	9731.65		9809.06		27.7444	0.321074		0.355292
27.8667	9778.59		9772		27.8667	0.325364		0.351733
27.9889	9903.35		9905.79		27.9889	0.336769		0.364577
28.1111	9939.91		10073.9		28.1111	0.34011		0.380715
28.2333	10041.6		10149.2		28.2333	0.349401		0.387945
28.3556	10222.5		10215.7		28.3556	0.365938		0.394331
28.4778	10357.4		10241.7		28.4778	0.378275		0.396826
28.6	10518.8		10408.2		28.6	0.393026		0.412812
28.7222	10583.4		10585.9		28.7222	0.398932		0.429866
28.8444	10657.4		10721.3		28.8444	0.405694		0.442862
28.9667	10784.6		10680.7		28.9667	0.417323		0.438964
29.0889	10902.2		10722.1		29.0889	0.428064		0.442943
29.2111	11038.7		10983.3		29.2111	0.440546		0.468017
29.3333	11183.5		11084.9		29.3333	0.453779		0.477768
29.4556	11372.4		11116.1		29.4556	0.471043		0.480763
29.5778	11498.7		11239.4		29.5778	0.48259		0.492603
29.7	11586.2		11246.8		29.7	0.490586		0.493306
29.8222	11744.5		11302.1		29.8222	0.505058		0.498619
29.9444	11931.2		11444.8		29.9444	0.522121		0.512314
30.0667	12022.1		11511		30.0667	0.530429		0.518674
30.1889	12054		11541.2		30.1889	0.533348		0.521568
30.3111	12064.5		11616.1		30.3111	0.534312		0.528763
30.4333	12129.3		11752.2		30.4333	0.540231		0.541827
30.5556	12128.2		11812.6		30.5556	0.540135		0.547622
30.6778	12110.5		11876.1		30.6778	0.538513		0.553723
30.8	12201.4		12082.2		30.8	0.546818		0.573509
30.9222	12323.2		12211.4		30.9222	0.557953		0.585904
31.0444	12526.8		12296.6		31.0444	0.576569		0.594091
31.1667	12757.8		12460		31.1667	0.597682		0.609776
31.2889	12896.3		12644.9		31.2889	0.61034		0.62752
31.4111	13169.2		12916.3		31.4111	0.635287		0.653576
31.5333	13457.6		13300.9		31.5333	0.661642		0.690494
31.6556	13636.8		13718.7		31.6556	0.678025		0.730607
31.7778	13927.7		14227.8		31.7778	0.704614		0.77948
31.9	14190.8		15003.2		31.9	0.728666		0.853918
32.0222	14457.3		15577.1		32.0222	0.753023		0.909012
32.1444	14621.5		15734.8		32.1444	0.768033		0.924151
32.2667	14490.3		15661.5		32.2667	0.75604		0.917113
32.3889	14374.9		15210.7		32.3889	0.74549		0.873831
32.5111	14217.1		14973.4		32.5111	0.731069		0.851051
32.6333	13958.6		14888.6		32.6333	0.707438		0.842917
32.7556	13921.7		14580.3		32.7556	0.704062		0.81332
32.8778	13836.6		14221.6		32.8778	0.696286		0.778881
33	13786.6		13764		33	0.69172		0.734953
33.1222	13672.7		13372		33.1222	0.681304		0.697323
33.2444	13584.7		13245		33.2444	0.673263		0.685127
33.3667	13513.2		13373.1		33.3667	0.666724		0.697426
33.4889	13387.7		13462.9		33.4889	0.655257		0.706048
33.6111	13297.9		13573.7		33.6111	0.647044		0.71669
33.7333	13327.4		13791.4		33.7333	0.649747		0.737584
33.8556	13407.5		14143.1		33.8556	0.657066		0.771349
33.9778	13508.6		14503.5		33.9778	0.666309		0.805941
34.1	13521.9		14553.3		34.1	0.667522		0.810722
34.2222	13271.2		14044.1		34.2222	0.644611		0.761844
34.3444	12598.5		13701		34.3444	0.583117		0.728904
34.4667	12380.1		13145.3		34.4667	0.563156		0.675557
34.5889	12086.1		12603.9		34.5889	0.53628		0.623585
34.7111	11897.6		12343.1		34.7111	0.519053		0.598551
34.8333	11722		11932.3		34.8333	0.502998		0.559117
34.9556	11535.1		11623.5		34.9556	0.485922		0.529469
35.0778	11503.3		11463.4		35.0778	0.483012		0.514101
35.2	11286.9		11397.3		35.2	0.463231		0.507759
35.3222	11207		11320.6		35.3222	0.455926		0.500398
35.4444	11210		11188.6		35.4444	0.456202		0.487724
35.5667	11249.4		11209.9		35.5667	0.459802		0.489771
35.6889	11264.7		10992.5		35.6889	0.4612		0.468903
35.8111	11288.6		10833.7		35.8111	0.463386		0.453652
35.9333	11006		10711.6		35.9333	0.437559		0.441934
36.0556	11059.4		10637.4		36.0556	0.442433		0.434814
36.1778	10841.7		10519		36.1778	0.42254		0.423441
36.3	10637.5		10216.5		36.3	0.403871		0.394403
36.4222	10416.4		9921.13		36.4222	0.383666		0.36605
36.5444	10250.4		9609.57		36.5444	0.368489		0.336141
36.6667	10158.6		9658.86		36.6667	0.360102		0.340873
36.7889	10000		9388		36.7889	0.345603		0.314871

## Sheet: Figure 2j
	red		far-red			red		far-red
0	528		12257		0	0.142192		0.445477
0.1222	492.348		12288.9		0.1222	0.0561046		0.448857
0.2444	480.321		12393.3		0.2444	0.0270635		0.459911
0.3667	483.554		12438.5		0.3667	0.0348701		0.464695
0.4889	498.129		12570.3		0.4889	0.0700638		0.478649
0.6111	521.971		12663.3		0.6111	0.127634		0.488491
0.7333	507.223		12744.2		0.7333	0.0920227		0.497053
0.8556	490.149		12752.9		0.8556	0.0507948		0.497976
0.9778	494.802		12785.5		0.9778	0.0620302		0.501426
1.1	505.677		12856.3		1.1	0.0882896		0.508927
1.2222	492.558		13017.7		1.2222	0.0566117		0.52601
1.3444	469.113		12936.9		1.3444	0		0.517456
1.4667	491.857		12938		1.4667	0.054919		0.517573
1.5889	493.133		13007.4		1.5889	0.0580001		0.524918
1.7111	506.939		13076.2		1.7111	0.0913369		0.532202
1.8333	493.269		13224.9		1.8333	0.0583285		0.547951
1.9556	479.77		13327.6		1.9556	0.025733		0.558823
2.0778	488.299		13434.6		2.0778	0.0463277		0.570146
2.2	497.882		13355.9		2.2	0.0694674		0.561816
2.3222	500.475		13479.1		2.3222	0.0757286		0.574861
2.4444	524.66		13603.2		2.4444	0.134127		0.587995
2.5667	533.36		13623.5		2.5667	0.155135		0.590141
2.6889	513.529		13781.9		2.6889	0.10725		0.606911
2.8111	502.334		13693.5		2.8111	0.0802174		0.597555
2.9333	526.702		13771.5		2.9333	0.139058		0.60581
3.0556	529.937		13859.6		3.0556	0.146869		0.615135
3.1778	521.838		13988.1		3.1778	0.127313		0.628745
3.3	519.835		14050.8		3.3	0.122476		0.635382
3.4222	533.335		14126.5		3.4222	0.155074		0.643392
3.5444	529.499		14162.1		3.5444	0.145812		0.64716
3.6667	498.543		14175.9		3.6667	0.0710634		0.648625
3.7889	511.199		14384		3.7889	0.101623		0.670656
3.9111	506.328		14476.4		3.9111	0.0898616		0.68044
4.0333	532.192		14521.1		4.0333	0.152314		0.685174
4.1556	507.185		14490.6		4.1556	0.0919309		0.681945
4.2778	551.694		14692.6		4.2778	0.199405		0.703331
4.4	525.529		14855.9		4.4	0.136225		0.720619
4.5222	518.853		15096.7		4.5222	0.120105		0.746107
4.6444	526.221		15033.6		4.6444	0.137896		0.739429
4.7667	535.087		14999.6		4.7667	0.159305		0.735831
4.8889	535.612		15084.6		4.8889	0.160572		0.744829
5.0111	538.331		15298.5		5.0111	0.167138		0.767468
5.1333	565.952		15455		5.1333	0.233833		0.784036
5.2556	562.282		15878.7		5.2556	0.224971		0.82889
5.3778	543.978		15892.8		5.3778	0.180774		0.830388
5.5	566.382		16081.5		5.5	0.234872		0.850368
5.6222	577.69		16313.5		5.6222	0.262177		0.874925
5.7444	566.257		16562.6		5.7444	0.23457		0.901295
5.8667	581.26		17084.7		5.8667	0.270797		0.956569
5.9889	602.964		17494.9		5.9889	0.323205		1
6.1111	598.97		17397.4		6.1111	0.31356		0.989674
6.2333	602.261		16979.2		6.2333	0.321507		0.945401
6.3556	608.162		16599.8		6.3556	0.335756		0.90523
6.4778	593.5		16167		6.4778	0.300352		0.859416
6.6	592.989		15788.6		6.6	0.299118		0.819352
6.7222	586.047		15534.8		6.7222	0.282356		0.792492
6.8444	596.625		15350.5		6.8444	0.307898		0.772972
6.9667	598.972		15113.8		6.9667	0.313565		0.74792
7.0889	591.459		14841.4		7.0889	0.295424		0.71908
7.2111	594.862		14690.2		7.2111	0.303641		0.703074
7.3333	562.769		14567.6		7.3333	0.226147		0.690091
7.4556	551.796		14320.4		7.4556	0.199651		0.663924
7.5778	575.435		14051.7		7.5778	0.256731		0.635476
7.7	548.627		13803.9		7.7	0.191999		0.60924
7.8222	584.92		13659.8		7.8222	0.279635		0.593982
7.9444	517.953		13615.7		7.9444	0.117932		0.589323
8.0667	548.435		13308.2		8.0667	0.191536		0.556764
8.1889	533.346		13311.1		8.1889	0.155101		0.557073
8.3111	547.177		13378		8.3111	0.188498		0.564151
8.4333	547.093		13185		8.4333	0.188295		0.543719
8.5556	541.108		12971.3		8.5556	0.173843		0.5211
8.6778	539.022		12901.8		8.6778	0.168806		0.513745
8.8	550.919		12760.4		8.8	0.197534		0.498774
8.9222	552.104		12721.1		8.9222	0.200395		0.49461
9.0444	543.14		12732.9		9.0444	0.17875		0.495858
9.1667	559.47		12630.9		9.1667	0.218181		0.485062
9.2889	562.849		12697.4		9.2889	0.226341		0.4921
9.4111	590.161		12500.4		9.4111	0.29229		0.471249
9.5333	578.179		12519.5		9.5333	0.263357		0.473267
9.6556	576.214		12601.9		9.6556	0.258612		0.481994
9.7778	563.825		12503.1		9.7778	0.228697		0.47153
9.9	560.086		12380		9.9	0.219669		0.458496
10.0222	568.733		12357.4		10.0222	0.240548		0.456104
10.1444	568.23		12361.7		10.1444	0.239334		0.456566
10.2667	580.161		12355.4		10.2667	0.268143		0.455893
10.3889	566.34		12233.1		10.3889	0.23477		0.442946
10.5111	573.094		12146.9		10.5111	0.251079		0.433821
10.6333	583.069		12200.8		10.6333	0.275165		0.439532
10.7556	595.159		12197.5		10.7556	0.304358		0.439179
10.8778	603.719		12188.5		10.8778	0.325028		0.438226
11	615.143		12063.5		11	0.352613		0.424995
11.1222	589.653		12010.7		11.1222	0.291063		0.4194
11.2444	575.377		11873.4		11.2444	0.256591		0.404872
11.3667	587.003		11767.2		11.3667	0.284664		0.393627
11.4889	585.904		11790.2		11.4889	0.282011		0.396061
11.6111	565.488		11747.9		11.6111	0.232713		0.391576
11.7333	564.74		11751.3		11.7333	0.230907		0.391936
11.8556	605.904		11791.1		11.8556	0.330304		0.396159
11.9778	598.571		11647.4		11.9778	0.312597		0.38094
12.1	590.234		11538.1		12.1	0.292466		0.369374
12.2222	599.152		11579.5		12.2222	0.314		0.37375
12.3444	608.761		11529.6		12.3444	0.337202		0.368475
12.4667	617.324		11481.1		12.4667	0.357879		0.363336
12.5889	591.302		11541.7		12.5889	0.295045		0.369748
12.7111	584.131		11537.7		12.7111	0.277729		0.369325
12.8333	598.687		11380.3		12.8333	0.312877		0.352669
12.9556	626		11481		12.9556	0.378829		0.363325
13.0778	640.145		11339.1		13.0778	0.412984		0.348305
13.2	614.743		11408.9		13.2	0.351647		0.355696
13.3222	618.846		11308.9		13.3222	0.361554		0.345109
13.4444	615.858		11412.6		13.4444	0.354339		0.356083
13.5667	637.432		11389.9		13.5667	0.406433		0.353679
13.6889	632.616		11299.3		13.6889	0.394804		0.344088
13.8111	615.7		11459.8		13.8111	0.353958		0.361076
13.9333	618.113		11423.7		13.9333	0.359784		0.357256
14.0556	647.546		11308.6		14.0556	0.430855		0.345079
14.1778	640.261		11355.9		14.1778	0.413264		0.350082
14.3	634.49		11435.2		14.3	0.399329		0.358476
14.4222	628.012		11405.1		14.4222	0.383687		0.355289
14.5444	632.285		11415.6		14.5444	0.394005		0.3564
14.6667	632.456		11381.1		14.6667	0.394418		0.352747
14.7889	632.47		11427.1		14.7889	0.394452		0.357619
14.9111	656.495		11391.6		14.9111	0.452464		0.353862
15.0333	661.799		11274.9		15.0333	0.465271		0.341503
15.1556	671.241		11250.8		15.1556	0.48807		0.33896
15.2778	683.809		11320.9		15.2778	0.518418		0.346373
15.4	673.674		11303		15.4	0.493945		0.344476
15.5222	685.637		11336.9		15.5222	0.522832		0.348074
15.6444	693.215		11384.2		15.6444	0.54113		0.353076
15.7667	664.617		11356.5		15.7667	0.472076		0.35014
15.8889	673.245		11356.1		15.8889	0.492909		0.350099
16.0111	699.452		11386		16.0111	0.55619		0.353264
16.1333	677.432		11384.7		16.1333	0.50302		0.353132
16.2556	699.305		11329.7		16.2556	0.555835		0.347303
16.3778	718.67		11469.7		16.3778	0.602595		0.362133
16.5	687.778		11519.3		16.5	0.528002		0.367379
16.6222	686.543		11637.4		16.6222	0.525019		0.37988
16.7444	689.184		11539.6		16.7444	0.531397		0.369531
16.8667	674.079		11601.9		16.8667	0.494923		0.376129
16.9889	736.518		11596.7		16.9889	0.645692		0.375573
17.1111	726.408		11672.9		17.1111	0.62128		0.38364
17.2333	766.716		11708.7		17.2333	0.71861		0.387427
17.3556	740.43		11918.3		17.3556	0.655138		0.409621
17.4778	772.178		11766.3		17.4778	0.731799		0.393527
17.6	778.204		12104.4		17.6	0.74635		0.429327
17.7222	785.572		12115.7		17.7222	0.764141		0.43052
17.8444	777.417		12256.6		17.8444	0.744449		0.445436
17.9667	757.031		12268.3		17.9667	0.695224		0.446678
18.0889	775.505		12478		18.0889	0.739832		0.468869
18.2111	800.106		12380.8		18.2111	0.799236		0.45858
18.3333	811.304		12576.9		18.3333	0.826275		0.479346
18.4556	795.177		12704.6		18.4556	0.787334		0.492862
18.5778	855.106		12939.4		18.5778	0.932042		0.517724
18.7	843.632		13010		18.7	0.904336		0.525193
18.8222	861.26		13176.7		18.8222	0.946902		0.542841
18.9444	862.593		13518.4		18.9444	0.95012		0.579017
19.0667	853.983		14021.9		19.0667	0.92933		0.632317
19.1889	846.24		14500.9		19.1889	0.910633		0.683036
19.3111	870.19		14501.3		19.3111	0.968465		0.683074
19.4333	883.25		14074.5		19.4333	1		0.63789
19.5556	867.114		13564.9		19.5556	0.961037		0.583943
19.6778	849.82		13037.2		19.6778	0.919278		0.52808
19.8	815.15		12578.4		19.8	0.835562		0.479505
19.9222	786.49		12323.4		19.9222	0.766358		0.452507
20.0444	771.189		12245		20.0444	0.729411		0.444212
20.1667	773.791		11950.7		20.1667	0.735694		0.413056
20.2889	777.009		11694.2		20.2889	0.743464		0.385895
20.4111	770.534		11563.6		20.4111	0.727829		0.372073
20.5333	773.93		11411.3		20.5333	0.736029		0.355943
20.6556	769.512		11084.9		20.6556	0.725361		0.321387
20.7778	755.686		10981.5		20.7778	0.691976		0.310448
20.9	779.228		10701.7		20.9	0.748822		0.280818
21.0222	766.928		10604.2		21.0222	0.719122		0.270499
21.1444	778.441		10443		21.1444	0.746922		0.253436
21.2667	714.452		10243.9		21.2667	0.59241		0.232358
21.3889	761.156		10251.4		21.3889	0.705185		0.233147
21.5111	760.552		10198.4		21.5111	0.703726		0.22754
21.6333	718.898		10058.7		21.6333	0.603146		0.212754
21.7556	715.049		9850.05		21.7556	0.593852		0.190662
21.8778	722.681		9601.03		21.8778	0.61228		0.164299
22	717.398		9714.58		22	0.599524		0.17632
22.1222	748.243		9490.83		22.1222	0.674004		0.152632
22.2444	743.118		9449.22		22.2444	0.661629		0.148227
22.3667	719.302		9296.43		22.3667	0.604121		0.132052
22.4889	728.735		9279.49		22.4889	0.626899		0.130259
22.6111	721.457		9193.98		22.6111	0.609325		0.121205
22.7333	730.987		9157.84		22.7333	0.632337		0.11738
22.8556	714.226		8943.87		22.8556	0.591865		0.0947273
22.9778	688.755		8814.25		22.9778	0.530361		0.0810049
23.1	690.659		8786		23.1	0.534958		0.0780139
23.2222	689.852		8792.24		23.2222	0.53301		0.0786752
23.3444	668.379		8715.72		23.3444	0.48116		0.0705741
23.4667	690.015		8648.4		23.4667	0.533403		0.0634467
23.5889	687.802		8567.11		23.5889	0.52806		0.0548414
23.7111	681.582		8478.01		23.7111	0.51304		0.0454085
23.8333	674.656		8411.99		23.8333	0.496316		0.038419
23.9556	662.156		8372.55		23.9556	0.466133		0.0342436
24.0778	673.657		8339.91		24.0778	0.493904		0.030788
24.2	660.817		8304.78		24.2	0.4629		0.0270696
24.3222	676.29		8336.07		24.3222	0.500262		0.0303815
24.4444	703.155		8317.89		24.4444	0.565132		0.0284566
24.5667	682.818		8234.22		24.5667	0.516025		0.019599
24.6889	683.323		8187.81		24.6889	0.517244		0.014686
24.8111	674.116		8174.66		24.8111	0.495013		0.0132942
24.9333	680.973		8167.93		24.9333	0.51157		0.0125809
25.0556	679.644		8074.93		25.0556	0.508361		0.00273528
25.1778	698.07		8049.09		25.1778	0.552853		0
25.3	686.383		8214.31		25.3	0.524633		0.017491
25.4222	707.292		8220.15		25.4222	0.575121		0.0181099
25.5444	690.807		8091.36		25.5444	0.535316		0.00447467
25.6667	700.122		8133.66		25.6667	0.557808		0.00895325
25.7889	690.015		8193.79		25.7889	0.533403		0.0153193
25.9111	736		8081		25.9111	0.644441		0.00337831

## Sheet: Figure 2m
	red		far-red			red		far-red
0	1727		18904		0	0.146298		0.0494691
0.1222	1835.22		18917.9		0.1222	0.280514		0.0501632
0.2444	1723.97		19135.5		0.2444	0.142546		0.0610637
0.3667	1791.28		19038		0.3667	0.226017		0.0561807
0.4889	1767.99		19135		0.4889	0.197139		0.0610391
0.6111	1772.43		19245.8		0.6111	0.202645		0.0665892
0.7333	1798.96		19195.3		0.7333	0.235545		0.0640552
0.8556	1812.92		19282.6		0.8556	0.252856		0.0684289
0.9778	1801.58		19209.6		0.9778	0.238793		0.0647722
1.1	1793.78		19311.2		1.1	0.229117		0.0698635
1.2222	1791.66		19430.3		1.2222	0.226497		0.0758256
1.3444	1769.71		19458.2		1.3444	0.199264		0.0772232
1.4667	1763.99		19395.9		1.4667	0.192179		0.0741044
1.5889	1799.85		19647.5		1.5889	0.23665		0.0867023
1.7111	1848.78		19744.3		1.7111	0.297333		0.0915536
1.8333	1808.81		19713		1.8333	0.247764		0.0899854
1.9556	1837.57		19674.8		1.9556	0.283437		0.0880707
2.0778	1782.76		19583.5		2.0778	0.215455		0.0834985
2.2	1810.67		19752.7		2.2	0.250073		0.0919723
2.3222	1815.49		19719		2.3222	0.256046		0.090284
2.4444	1819.42		19719.9		2.4444	0.260922		0.0903281
2.5667	1854.92		19670.2		2.5667	0.304947		0.0878435
2.6889	1799.24		19816		2.6889	0.2359		0.0951417
2.8111	1799.79		19898.8		2.8111	0.236574		0.0992881
2.9333	1827.01		20000.1		2.9333	0.27034		0.104361
3.0556	1792.66		20129.8		3.0556	0.227738		0.110857
3.1778	1801.2		20383.2		3.1778	0.238321		0.123549
3.3	1899.61		20408.9		3.3	0.360379		0.124838
3.4222	1864.33		20594.1		3.4222	0.316625		0.134111
3.5444	1793.65		20680.8		3.5444	0.228962		0.138451
3.6667	1759.7		20835.8		3.6667	0.186855		0.146213
3.7889	1853.5		21051.8		3.7889	0.303189		0.157032
3.9111	1859.03		21089.8		3.9111	0.310046		0.158936
4.0333	1856.35		21363.4		4.0333	0.306718		0.172637
4.1556	1879.32		21376.8		4.1556	0.335215		0.173308
4.2778	1892.89		21556.2		4.2778	0.352041		0.182293
4.4	1875.08		21697.4		4.4	0.329956		0.189364
4.5222	1839.05		21732.6		4.5222	0.285269		0.191128
4.6444	1868.88		21852.4		4.6444	0.322267		0.197126
4.7667	1890.71		22055.7		4.7667	0.349334		0.20731
4.8889	1901.87		22322		4.8889	0.363179		0.220647
5.0111	1895.48		22817.1		5.0111	0.355261		0.24544
5.1333	1869.67		23561.3		5.1333	0.32324		0.282712
5.2556	1921.92		23612.8		5.2556	0.388048		0.285287
5.3778	1949.65		23852.5		5.3778	0.422438		0.297293
5.5	2028.05		24327.1		5.5	0.519669		0.32106
5.6222	1993.18		24807.4		5.6222	0.476425		0.345116
5.7444	2051.66		25058.4		5.7444	0.54895		0.357685
5.8667	2126.21		25424.5		5.8667	0.641418		0.376019
5.9889	2141.78		25919.6		5.9889	0.660725		0.400813
6.1111	2152.55		26456.3		6.1111	0.674083		0.427692
6.2333	2204.75		27034.6		6.2333	0.738825		0.456657
6.3556	2251.15		27816.6		6.3556	0.796369		0.495818
6.4778	2282.94		28400.5		6.4778	0.835804		0.52506
6.6	2327.26		28771		6.6	0.890774		0.543614
6.7222	2310.53		29500.5		6.7222	0.870016		0.580148
6.8444	2415.33		30195.9		6.8444	1		0.614975
6.9667	2310.93		30554.1		6.9667	0.870512		0.632914
7.0889	2305.61		30817.1		7.0889	0.863923		0.646087
7.2111	2352.45		30858.7		7.2111	0.922007		0.64817
7.3333	2358.74		31541		7.3333	0.929812		0.682338
7.4556	2316.74		31687.8		7.4556	0.877718		0.68969
7.5778	2292.93		31454.5		7.5778	0.848193		0.678009
7.7	2170.25		31384		7.7	0.696037		0.674476
7.8222	2104.07		31314.8		7.8222	0.613957		0.67101
7.9444	2159.4		31229.9		7.9444	0.68258		0.666757
8.0667	2086.22		31160.6		8.0667	0.591817		0.663287
8.1889	2106.49		31486.2		8.1889	0.616956		0.679594
8.3111	2082.75		32146.4		8.3111	0.587513		0.712655
8.4333	2084.86		32883.2		8.4333	0.590137		0.749559
8.5556	2190.89		33291.3		8.5556	0.721634		0.769996
8.6778	2194.35		34097.7		8.6778	0.725924		0.81038
8.8	2153.57		34368.1		8.8	0.675352		0.823923
8.9222	2146.16		34807.8		8.9222	0.666157		0.845941
9.0444	2128.94		35458.6		9.0444	0.644801		0.878535
9.1667	2141.91		36200.3		9.1667	0.660888		0.915678
9.2889	2117.51		36438.5		9.2889	0.630624		0.927609
9.4111	2074.08		36668.1		9.4111	0.576766		0.939106
9.5333	2078.39		36838.5		9.5333	0.582105		0.947642
9.6556	2086.13		36952.1		9.6556	0.591703		0.953331
9.7778	2151.57		36929.4		9.7778	0.672863		0.952194
9.9	2103.12		36692.1		9.9	0.612783		0.940308
10.0222	2028.27		36550.8		10.0222	0.519947		0.933235
10.1444	2029.38		36397.9		10.1444	0.52132		0.925576
10.2667	2071		36476.7		10.2667	0.572943		0.92952
10.3889	2003.67		37221.5		10.3889	0.489438		0.966824
10.5111	2108.44		37561.3		10.5111	0.619375		0.98384
10.6333	2094.84		37804.3		10.6333	0.602508		0.996009
10.7556	1977.54		37828		10.7556	0.457025		0.997194
10.8778	1984.53		37670.5		10.8778	0.465697		0.989307
11	2060.45		37792.9		11	0.559857		0.995439
11.1222	2082.81		37722.6		11.1222	0.587585		0.991916
11.2444	2021.54		37884		11.2444	0.5116		1
11.3667	2018.31		37821		11.3667	0.507589		0.996844
11.4889	2016.03		37581.3		11.4889	0.504763		0.98484
11.6111	1987.16		37239.4		11.6111	0.468962		0.967719
11.7333	2050.54		37156.5		11.7333	0.547563		0.963566
11.8556	2046.22		36181		11.8556	0.542211		0.914715
11.9778	1994.22		34919.9		11.9778	0.477719		0.851556
12.1	1927.02		33125.8		12.1	0.394372		0.761707
12.2222	1928.9		31804.6		12.2222	0.396701		0.695541
12.3444	1936.91		30943.7		12.3444	0.406643		0.652425
12.4667	1997.71		29931.8		12.4667	0.48205		0.601748
12.5889	1968.32		29263.2		12.5889	0.445598		0.568267
12.7111	1980.91		28843.1		12.7111	0.461211		0.547226
12.8333	1913.5		28409.5		12.8333	0.377604		0.525511
12.9556	1879.77		27796.3		12.9556	0.335772		0.494804
13.0778	1956.77		27465.8		13.0778	0.431271		0.478248
13.2	1861.61		27078.1		13.2	0.31325		0.458834
13.3222	1845.32		26639.9		13.3222	0.293038		0.436886
13.4444	1848.66		26274.9		13.4444	0.297186		0.418608
13.5667	1816.84		25909.3		13.5667	0.257719		0.400298
13.6889	1874.89		25346.4		13.6889	0.329717		0.372111
13.8111	1843.03		24777.9		13.8111	0.2902		0.34364
13.9333	1861.96		24638.7		13.9333	0.31368		0.336664
14.0556	1840.9		24267.7		14.0556	0.28756		0.318088
14.1778	1791.9		23963		14.1778	0.226796		0.302827
14.3	1803.59		23793.2		14.3	0.241285		0.294325
14.4222	1867.54		23476.5		14.4222	0.320605		0.278462
14.5444	1847.58		23273.6		14.5444	0.295851		0.268304
14.6667	1802.5		23042.2		14.6667	0.239933		0.256712
14.7889	1785.36		22911.7		14.7889	0.218673		0.250178
14.9111	1790.86		22825.7		14.9111	0.225505		0.245871
15.0333	1763.94		22685.7		15.0333	0.192112		0.238859
15.1556	1796.24		22632.8		15.1556	0.23217		0.23621
15.2778	1776.23		22570.5		15.2778	0.207354		0.233092
15.4	1836		22304		15.4	0.281485		0.219743
15.5222	1835.05		22632.9		15.5222	0.280302		0.236215
15.6444	1781.64		22524.1		15.6444	0.214068		0.230765
15.7667	1868.01		22405.7		15.7667	0.321184		0.224837
15.8889	1812.76		21882.4		15.8889	0.252664		0.198629
16.0111	1830.27		21526.1		16.0111	0.274382		0.180784
16.1333	1828.39		21096.1		16.1333	0.272044		0.159253
16.2556	1779.78		20975.5		16.2556	0.211756		0.153213
16.3778	1764.04		20893.8		16.3778	0.192232		0.149122
16.5	1802.74		20754.6		16.5	0.240234		0.142148
16.6222	1795.35		20652.7		16.6222	0.231068		0.137047
16.7444	1840.12		20661.6		16.7444	0.286593		0.137493
16.8667	1794.38		20679.6		16.8667	0.229867		0.138395
16.9889	1847.28		20595.8		16.9889	0.295479		0.134195
17.1111	1862.33		20470.9		17.1111	0.314144		0.12794
17.2333	1837.1		20755.1		17.2333	0.282849		0.142175
17.3556	1841.15		20403.7		17.3556	0.287868		0.124574
17.4778	1796.53		20368.4		17.4778	0.232529		0.122807
17.6	1779.31		20421.1		17.6	0.21117		0.125446
17.7222	1765.51		20514.6		17.7222	0.194056		0.130131
17.8444	1814.2		20426.1		17.8444	0.254448		0.125699
17.9667	1866.92		20431.7		17.9667	0.31983		0.125976
18.0889	1811.01		20316.6		18.0889	0.250487		0.120213
18.2111	1813.57		19982.3		18.2111	0.253661		0.10347
18.3333	1786.46		19648.8		18.3333	0.220047		0.0867694
18.4556	1793.53		19678.9		18.4556	0.22881		0.0882758
18.5778	1825.59		19840.8		18.5778	0.268574		0.0963833
18.7	1809.7		19948.9		18.7	0.248865		0.101799
18.8222	1763.67		19933.3		18.8222	0.191774		0.101019
18.9444	1786.09		20045.7		18.9444	0.219585		0.106646
19.0667	1796.32		20134.3		19.0667	0.232272		0.111082
19.1889	1794.15		20341.7		19.1889	0.229579		0.121472
19.3111	1829.53		20595.9		19.3111	0.273458		0.134199
19.4333	1801.29		20739.2		19.4333	0.238432		0.141377
19.5556	1782.26		20857.7		19.5556	0.214829		0.147314
19.6778	1827.92		21001.9		19.6778	0.27146		0.154533
19.8	1862.84		21295.3		19.8	0.314769		0.169228
19.9222	1798.71		21613.9		19.9222	0.235242		0.185185
20.0444	1817.63		21779.3		20.0444	0.258708		0.193465
20.1667	1857.67		22078		20.1667	0.308357		0.208426
20.2889	1906.18		22440.6		20.2889	0.36853		0.226584
20.4111	1889.58		22940.8		20.4111	0.347937		0.251633
20.5333	1889.33		22993		20.5333	0.347631		0.254249
20.6556	1883.38		23702.3		20.6556	0.340244		0.289769
20.7778	1891.95		24002.2		20.7778	0.350874		0.304791
20.9	1964.76		24526.4		20.9	0.441173		0.331043
21.0222	1943.98		25124.4		21.0222	0.415407		0.360991
21.1444	1988.04		26041.4		21.1444	0.470046		0.406914
21.2667	2012.28		27077.3		21.2667	0.500114		0.458795
21.3889	1982.17		27559.3		21.3889	0.462768		0.482933
21.5111	1958.68		27747.9		21.5111	0.433633		0.492375
21.6333	1937.61		27687.2		21.6333	0.4075		0.48934
21.7556	2009.84		27626.1		21.7556	0.497088		0.486278
21.8778	1993.59		27752.3		21.8778	0.476936		0.492597
22	2074.45		27777		22	0.57722		0.493836
22.1222	2158.7		28201.6		22.1222	0.68171		0.515099
22.2444	2063.56		29077.9		22.2444	0.56371		0.558984
22.3667	2189.16		29681.7		22.3667	0.719492		0.589226
22.4889	2279.33		30138.4		22.4889	0.831322		0.612094
22.6111	2332.5		29583.9		22.6111	0.897267		0.584325
22.7333	2305.68		28986		22.7333	0.864003		0.554384
22.8556	2308.88		28278		22.8556	0.867977		0.518924
22.9778	2226.92		27260.9		22.9778	0.766323		0.467988
23.1	2130.5		26353.2		23.1	0.646737		0.422533
23.2222	2086.17		25776.8		23.2222	0.591755		0.393666
23.3444	2070.05		25715.5		23.3444	0.571766		0.390593
23.4667	2049.83		25906.6		23.4667	0.546687		0.400162
23.5889	2095.17		26314.3		23.5889	0.602921		0.42058
23.7111	1936.91		26883.7		23.7111	0.406641		0.449096
23.8333	1977.81		27557.9		23.8333	0.457364		0.482864
23.9556	2039.67		27861.4		23.9556	0.534082		0.498064
24.0778	1951.1		27970.3		24.0778	0.424241		0.503513
24.2	2033.67		27732		24.2	0.526648		0.49158
24.3222	1907.81		27171.3		24.3222	0.370552		0.463502
24.4444	1916.08		26846.6		24.4444	0.3808		0.44724
24.5667	1897.61		26058.9		24.5667	0.35789		0.407793
24.6889	1909.34		25241.4		24.6889	0.372444		0.366848
24.8111	1890.25		24409.3		24.8111	0.348768		0.32518
24.9333	1879.73		23900.6		24.9333	0.335727		0.299703
25.0556	1899.68		23381.4		25.0556	0.360459		0.2737
25.1778	1821.09		22684.7		25.1778	0.262994		0.238811
25.3	1804.86		22330		25.3	0.242866		0.221045
25.4222	1769.41		21860.8		25.4222	0.198894		0.197549
25.5444	1791.61		21255.8		25.5444	0.226433		0.167249
25.6667	1834.67		21251.7		25.6667	0.279832		0.167042
25.7889	1799.17		20684.6		25.7889	0.235803		0.138641
25.9111	1768.22		20481.1		25.9111	0.197426		0.128449
26.0333	1793.49		20162.9		26.0333	0.22876		0.112518
26.1556	1813.44		20173.3		26.1556	0.253507		0.113034
26.2778	1770.91		19938.3		26.2778	0.200757		0.101268
26.4	1739.12		19824.1		26.4	0.161332		0.0955475
26.5222	1726.08		19749.9		26.5222	0.145161		0.0918346
26.6444	1771.02		19612.4		26.6444	0.200897		0.0849466
26.7667	1751.75		19384.3		26.7667	0.176994		0.0735249
26.8889	1782.04		19399.8		26.8889	0.214556		0.0743002
27.0111	1771.83		19138.6		27.0111	0.201897		0.0612158
27.1333	1715.29		19178.6		27.1333	0.131777		0.0632222
27.2556	1694.87		18825.1		27.2556	0.106452		0.0455169
27.3778	1744.44		18773.4		27.3778	0.167933		0.0429309
27.5	1695.15		18610.6		27.5	0.1068		0.0347751
27.6222	1701.08		18414.4		27.6222	0.114153		0.02495
27.7444	1738.72		18442.8		27.7444	0.160829		0.0263695
27.8667	1692.46		18426.2		27.8667	0.103455		0.0255395
27.9889	1670.81		18203.7		27.9889	0.0766038		0.014399
28.1111	1669.99		18163.4		28.1111	0.075593		0.012381
28.2333	1654.33		18188.9		28.2333	0.0561732		0.0136573
28.3556	1666.38		18165.1		28.3556	0.0711182		0.0124666
28.4778	1671.84		18233.9		28.4778	0.0778887		0.0159121
28.6	1683.14		18160.2		28.6	0.0919047		0.0122173
28.7222	1701.85		18270		28.7222	0.115106		0.0177181
28.8444	1690.46		18181.4		28.8444	0.100983		0.0132804
28.9667	1676.34		18321.9		28.9667	0.0834611		0.0203181
29.0889	1705.78		18214.4		29.0889	0.119978		0.0149358
29.2111	1683.72		17916.2		29.2111	0.092624		0
29.3333	1713.66		18377.4		29.3333	0.129753		0.023095
29.4556	1742.95		18147.3		29.4556	0.166075		0.0115734
29.5778	1681.93		18159.9		29.5778	0.0904027		0.012204
29.7	1695.21		18341.2		29.7	0.106876		0.0212852
29.8222	1688.96		18482.7		29.8222	0.0991179		0.0283715
29.9444	1665		18385.4		29.9444	0.0694029		0.0234981
30.0667	1653.22		18409.2		30.0667	0.0547978		0.0246867
30.1889	1683.21		18482.1		30.1889	0.0919902		0.0283414
30.3111	1682.71		18447.1		30.3111	0.0913652		0.0265878
30.4333	1643.87		18610.1		30.4333	0.0431977		0.0347485
30.5556	1703.37		18661.4		30.5556	0.116991		0.0373216
30.6778	1609.04		18749.4		30.6778	0		0.0417281
30.8	1679		19115		30.8	0.0867663		0.0600362

[truncated: 20 more sheets: Figure 2o, Figure 2r, Figure 2t, Figure 3e, Figure 3f, Figure 4d, Figure 4e, Figure 4f, Figure 4g, Figure 4j, Figure 4m, Figure 5b, Figure 5d, Figure 6c, Figure 6d, Figure 8d, Figure 8e, S Figure3, S Figure11b, S Figure12]
